# Supplementary material for: Substantial variation in larval honey bee nutrition within and among Apis mellifera colonies
Source: PLoS One. 2026 Feb 25;21(2):e0328027. doi: 10.1371/journal.pone.0328027 (PMC12935248; doi:10.1371/journal.pone.0328027)
Supplement: S11 Table — (CSV) [file pone.0328027.s011.csv]

Colony ID	Aggression Level	Genetic Strain	Site	Date Collected
H1 (“NFUPPYY”)	High	Italian	Alpha	29-Jun-19
L1 (“NFU42”)	Low	Russian Hybrid	Alpha	29-Jun-19
H2 (“NFO13”)	High	Italian	Beta	30-Jun-19
L2 (“NFO6”)	Low	Russian Hybrid	Beta	30-Jun-19
H3 (“NFO38”)	High	Italian	Beta	30-Jun-19
H4 (“NFL25”)	High	OTHER	Alpha	5-Jul-19
L3 (“NFL27”)	Low	OTHER	Alpha	5-Jul-19
H5 (“NFO64”)	High	Italian	Beta	6-Jul-19
L4 (“NFO12”)	Low	Russian Hybrid	Beta	6-Jul-19
L5 (“NFO34”)	Low	Russian Hybrid	Beta	6-Jul-19
H6 (“NFU11”)	High	Russian Hybrid	Alpha	11-Jul-19
L6 (“NFU2”)	Low	Russian Hybrid	Alpha	11-Jul-19
L7 (“D1”)	Low	Open-mated	Gamma	19-Jul-19
H7 (“D2”)	High	Open-mated	Gamma	19-Jul-19
H8 (“D3”)	High	Open-mated	Gamma	20-Jul-19
L8 (“D4”)	Low	Open-mated	Gamma	20-Jul-19
H9 (“D5”)	High	Open-mated	Gamma	21-Jul-19
L9 (“D6”)	Low	Open-mated	Gamma	21-Jul-19
