# Supplementary material for: Substantial variation in larval honey bee nutrition within and among Apis mellifera colonies
Source: PLoS One. 2026 Feb 25;21(2):e0328027. doi: 10.1371/journal.pone.0328027 (PMC12935248; doi:10.1371/journal.pone.0328027)
Supplement: S12 Table — Proteins, lipids, and carbohydrates are reported as a mean percentage of the dry mass per sample (± standard deviation, where reported). Larval age (h) indicates the time post-egg hatching. This is typically a range because queens are given a range of time to lay eggs (see METHODS). In many cases, macronutrients per sample were simply reported as a mean. “Other” indicates the percentage of dry mass not accounted for by the three macronutrients (e.g., micronutrients, nondigestible material, etc.), and this is listed as a sample mean or a range depending on how results were reported in the study. “NR” indicates the information was not reported by the study. Note that these studies use a constellation of different methodologies that likely enhances the variation. (CSV) [file pone.0328027.s012.csv]

Study	Larval Age (h)	N (samples); N (colonies)	Proteins (% ± S.D.)	Lipids (% ± S.D.)	Carbohydrates (% ± S.D.)	Other (%)	Total dry mass (mg ± S.D.)
Planta 1889	0-96	2000; NR	53.40%	8.40%	18.10%	20.10%	1.7
Kohler 1922	0-96	NR; NR	NR	23.30%	15.70%	NR	NR
Haydak 1943	0-48	NR	78.30%	17.70%	NR	NR	NR
Shuel & Dixon 1959	0-30	3-6; 2	49.2 ± 2.3%	5.2 ± 1.1%	12.0 ± 3.2%	33.60%	NR
Brouwers et al. 1987	0-84	2-15; 3	40-65%	~6-10%	12-20%	5-42%	NR
Kunert & Crailsheim 1988	0-96	NR	42-50%	NR	9-19%	NR	NR
Wang et al. 2015	24-48	100; 5	50.7 ± 0.5%	NR	9.6 ± 0.5%	NR	NR
Present Study	24-48	467; 18	66.6 ± 40.1%	4.4 ± 2.1%	7.9 ± 4.8%	21.1 ± 27.1%	1.24 ± 0.63
