# Supplementary material for: Substantial variation in larval honey bee nutrition within and among Apis mellifera colonies
Source: PLoS One. 2026 Feb 25;21(2):e0328027. doi: 10.1371/journal.pone.0328027 (PMC12935248; doi:10.1371/journal.pone.0328027)
Supplement: S13 Table — This file has five sheets: the first sheet is a ReadMe, while the second through fifth sheets contain the four data files needed to generate all figures and statistical results reported in this study. (XLSX) [file pone.0328027.s013.xlsx]

## Sheet: README
These data were used to generate the paper titled, "Substantial variation in larval honey bee nutrition within and among Apis mellifera colonies"
This sheet describes terms in the attached dataset. Detailed methods can be found in the body of the manuscript.
	Hive	A unique identifier of the colony the worker jelly was sourced from
	Colony	A separate unique identifier of the colony that specifies colony aggression level and is ordered by sample collection date
	ExtractionDate	The calendar date the worker jelly sample was collected
	Day	Notes the day within the entire experimental window that the sample was collected, with "1" being the first extraction day and "23" being the final extraction day
	UniqueName	A unique identifier of the sample; the first portion is the colony name while the second portion is the cell number (with numbers reused between days)
	Aggression	"Colony Aggression," the aggression level of the source colony; either "high" or "low"
	AggScore	The raw aggression score of the colony
	AggRank	The rank of the aggression score of the colony
	AggRank_Centered	Similar to above--the rank of the aggression score of the colony, with all colonies centered around zero
	Source	Genetic strain or purchasing source of the colony the worker jelly was sourced from; "Wild stock" is Open-mated
	Location	Identifies the yard the colony was located in, also called "Site"; "UpperLower" is Alpha, "Outer" is Beta, and "Doug" is Gamma
	TotalDryWeight	The total dry mass of the sample (mg)
	MassCorrectedProtein	The relative amount of proteins in the sample, corrected for the total dry weight of the sample (TotalProtein/TotalDryWeight)
	TotalProtein	The total amount of proteins in the sample (mg)
	MassCorrectedLipids	The relative amount of lipids in the sample, corrected for the total dry weight of the sample (TotalLipids/TotalDryWeight)
	TotalLipids	The total amount of lipids in the sample (mg)
	MassCorrectedCarbs	The relative amount of carbohydrates in the sample, corrected for the total dry weight of the sample (TotalCarbs/TotalDryWeight)
	TotalCarbs	The total amount of carbohydrates in the sample (mg)
The sheet "BFCV" contains a separate dataset that displays the coefficients of variation for each macronutrient. It was only used to create one supplemental figure (Fig. S1). The naming conventions are the same as above.
The sheet "BF_Ranges" contains a separate dataset that displays the minimum and maximum value for each macronutrient. It was only used to create one supplemental figure (Fig. S2). The naming conventions are the same as above.
The sheet "ColonyAggression" contains a separate dataset that condenses the colony aggression score data. It was only used to create two supplemental figures (Fig. S3 and S8). The naming conventions are the same as above.

## Sheet: WorkerJelly2025_Data
Hive	Colony	ExtractionDate	Day	UniqueName	Aggression	AggScore	AggRank	AggRank_Centered	Source	Location	TotalDryWeight	MassCorrectedProtein	TotalProtein	MassCorrectedLipids	TotalLipids	MassCorrectedCarbs	TotalCarbs
NFUPPYY	H1	2019-06-29	1	NFUPPYY1	High	68	16	7	Italian	UpperLower	1.07768	0.659697	0.71094	0.07828	0.0843605	0.107137	0.11546
NFUPPYY	H1	2019-06-29	1	NFUPPYY2	High	68	16	7	Italian	UpperLower	1.51505	0.879244	1.3321	0.0527293	0.0798877	0.0616238	0.0933633
NFUPPYY	H1	2019-06-29	1	NFUPPYY3	High	68	16	7	Italian	UpperLower	1.21936	0.566917	0.691274	0.0485317	0.0591774	0.0960598	0.117131
NFUPPYY	H1	2019-06-29	1	NFUPPYY4	High	68	16	7	Italian	UpperLower	1.56	0.697313	1.08781	0.017155	0.0267618	0.0723766	0.112907
NFUPPYY	H1	2019-06-29	1	NFUPPYY5	High	68	16	7	Italian	UpperLower	2.36437	0.431361	1.0199	0.0447092	0.105709	0.0557572	0.131831
NFUPPYY	H1	2019-06-29	1	NFUPPYY6	High	68	16	7	Italian	UpperLower	2.39924	0.568485	1.36393	0.0295673	0.0709389	0.081904	0.196507
NFUPPYY	H1	2019-06-29	1	NFUPPYY7	High	68	16	7	Italian	UpperLower	1.81185	0.608778	1.10302	0.0547389	0.0991789	0.054916	0.0994997
NFUPPYY	H1	2019-06-29	1	NFUPPYY8	High	68	16	7	Italian	UpperLower	2.23368	0.627681	1.40204	0.0297965	0.0665558	0.0657513	0.146867
NFUPPYY	H1	2019-06-29	1	NFUPPYY9	High	68	16	7	Italian	UpperLower	2.09853	0.662867	1.39105	0.030811	0.0646578	0.0311168	0.0652996
NFUPPYY	H1	2019-06-29	1	NFUPPYY10	High	68	16	7	Italian	UpperLower	1.8432	0.656772	1.21056	0.0218042	0.0401896	0.0367331	0.0677065
NFUPPYY	H1	2019-06-29	1	NFUPPYY11	High	68	16	7	Italian	UpperLower	1.95144	0.829867	1.61944	0.033701	0.0657655	0.052184	0.101834
NFUPPYY	H1	2019-06-29	1	NFUPPYY12	High	68	16	7	Italian	UpperLower	1.05914	1.16182	1.23053	0.0553509	0.0586244	0.083695	0.0886448
NFUPPYY	H1	2019-06-29	1	NFUPPYY13	High	68	16	7	Italian	UpperLower	0.745255	1.17302	0.874203	0.101295	0.0754906	0.100898	0.0751944
NFUPPYY	H1	2019-06-29	1	NFUPPYY14	High	68	16	7	Italian	UpperLower	0.99332	0.5142	0.510765	0.042912	0.0426254	0.0668195	0.0663732
NFUPPYY	H1	2019-06-29	1	NFUPPYY15	High	68	16	7	Italian	UpperLower	1.36723	0.321071	0.438978	0.05332	0.0729006	0.0508907	0.0695792
NFUPPYY	H1	2019-06-29	1	NFUPPYY16	High	68	16	7	Italian	UpperLower	3.49899	1.18293	4.13907	0.0424166	0.148415	0.0811611	0.283982
NFUPPYY	H1	2019-06-29	1	NFUPPYY17	High	68	16	7	Italian	UpperLower	2.0727	0.842127	1.74548	0.0357133	0.0740231	0.0499232	0.103476
NFUPPYY	H1	2019-06-29	1	NFUPPYY18	High	68	16	7	Italian	UpperLower	1.79715	0.59787	1.07446	0.0425522	0.0764727	0.0863271	0.155143
NFUPPYY	H1	2019-06-29	1	NFUPPYY19	High	68	16	7	Italian	UpperLower	2.02543	0.456413	0.924434	0.027901	0.0565116	0.0878596	0.177954
NFUPPYY	H1	2019-06-29	1	NFUPPYY20	High	68	16	7	Italian	UpperLower	1.02001	0.4203	0.42871	0.069018	0.070399	0.164428	0.167718
NFUPPYY	H1	2019-06-29	1	NFUPPYY21	High	68	16	7	Italian	UpperLower	1.28066	0.583538	0.747312	0.0368785	0.0472286	0.0621458	0.0795873
NFUPPYY	H1	2019-06-29	1	NFUPPYY22	High	68	16	7	Italian	UpperLower	1.72242	0.554722	0.955467	0.0257444	0.0443429	0.0803871	0.138461
NFUPPYY	H1	2019-06-29	1	NFUPPYY23	High	68	16	7	Italian	UpperLower	1.93784	0.785267	1.52172	0.031702	0.0614334	0.0538692	0.10439
NFUPPYY	H1	2019-06-29	1	NFUPPYY24	High	68	16	7	Italian	UpperLower	1.02509	1.35694	1.39099	0.05902	0.0605009	0.0917375	0.0940393
NFUPPYY	H1	2019-06-29	1	NFUPPYY25	High	68	16	7	Italian	UpperLower	1.528	0.534604	0.816875	0.0558138	0.0852834	0.0682344	0.104262
NFUPPYY	H1	2019-06-29	1	NFUPPYYFCAL1	High	68	16	7	Italian	UpperLower	1.51883	0.597844	0.908027	0.053968	0.0819684	0.107752	0.163658
NFUPPYY	H1	2019-06-29	1	NFUPPYYFCAL2	High	68	16	7	Italian	UpperLower	2.01292	0.999873	2.01266	0.05992	0.120614	0.0768952	0.154784
NFUPPYY	H1	2019-06-29	1	NFUPPYYFCAL3	High	68	16	7	Italian	UpperLower	1.26171	0.701692	0.885334	0.0561692	0.0708694	0.0772306	0.0974428
NFUPPYY	H1	2019-06-29	1	NFUPPYYFCAL4	High	68	16	7	Italian	UpperLower	0.681792	1.7132	1.16805	0.0872686	0.0594991	0.147369	0.100475
NFU42	L1	2019-06-29	1	NFU42F1	Low	-18	1	-9	RussianHybrid	UpperLower	1.45066	0.579844	0.841154	0.030844	0.044744	0.049654	0.0720308
NFU42	L1	2019-06-29	1	NFU42F2	Low	-18	1	-9	RussianHybrid	UpperLower	1.06564	0.286	0.304773	0.0207145	0.0220742	0.034235	0.0364821
NFU42	L1	2019-06-29	1	NFU42F3	Low	-18	1	-9	RussianHybrid	UpperLower	1.05211	0.669788	0.704693	0.0401745	0.0422682	0.064265	0.0676141
NFU42	L1	2019-06-29	1	NFU42F4	Low	-18	1	-9	RussianHybrid	UpperLower	0.953664	0.425267	0.405562	0.025812	0.024616	0.08063	0.076894
NFU42	L1	2019-06-29	1	NFU42F5	Low	-18	1	-9	RussianHybrid	UpperLower	0.762936	0.7435	0.567243	0.05609	0.0427931	0.075505	0.0576055
NFU42	L1	2019-06-29	1	NFU42F6	Low	-18	1	-9	RussianHybrid	UpperLower	0.868259	0.774089	0.672109	0.0399133	0.0346551	0.0612733	0.0532011
NFU42	L1	2019-06-29	1	NFU42F7	Low	-18	1	-9	RussianHybrid	UpperLower	1.58656	0.533583	0.84656	0.0284588	0.0451514	0.0907139	0.143923
NFU42	L1	2019-06-29	1	NFU42F8	Low	-18	1	-9	RussianHybrid	UpperLower	0.571971	0.776367	0.444059	0.02433	0.0139161	0.0572433	0.0327415
NFU42	L1	2019-06-29	1	NFU42F9	Low	-18	1	-9	RussianHybrid	UpperLower	0.684555	1.08934	0.745715	0.106846	0.0731418	0.122631	0.083948
NFU42	L1	2019-06-29	1	NFU42F10	Low	-18	1	-9	RussianHybrid	UpperLower	0.953846	0.68362	0.652068	0.06256	0.0596726	0.064318	0.0613495
NFU42	L1	2019-06-29	1	NFU42F11	Low	-18	1	-9	RussianHybrid	UpperLower	1.28913	0.431205	0.555879	0.0359523	0.0463472	0.0363042	0.0468009
NFU42	L1	2019-06-29	1	NFU42F12	Low	-18	1	-9	RussianHybrid	UpperLower	0.459366	1.30612	0.599987	0.078464	0.0360437	0.113228	0.0520131
NFU42	L1	2019-06-29	1	NFU42F13	Low	-18	1	-9	RussianHybrid	UpperLower	0.394426	1.14318	0.450897	0.13189	0.0520208	0.05865	0.0231331
NFU42	L1	2019-06-29	1	NFU42F14	Low	-18	1	-9	RussianHybrid	UpperLower	0.386412	1.10312	0.426261	0.057385	0.0221743	0	0
NFU42	L1	2019-06-29	1	NFU42F15	Low	-18	1	-9	RussianHybrid	UpperLower	1.05761	0.601567	0.636224	0.056256	0.059497	0.0533033	0.0563741
NFU42	L1	2019-06-29	1	NFU42F17	Low	-18	1	-9	RussianHybrid	UpperLower	0.51917	0.35051	0.181974	0.10306	0.0535057	0.037936	0.0196952
NFU42	L1	2019-06-29	1	NFU42F18	Low	-18	1	-9	RussianHybrid	UpperLower	0.593575	0.519533	0.308382	0.0515967	0.0306265	0.0271133	0.0160938
NFU42	L1	2019-06-29	1	NFU42F19	Low	-18	1	-9	RussianHybrid	UpperLower	1.26848	0.603256	0.765219	0.0383815	0.0486863	0.0541983	0.0687495
NFU42	L1	2019-06-29	1	NFU42F20	Low	-18	1	-9	RussianHybrid	UpperLower	0.93931	0.0846	0.0794656	0.016836	0.0158142	0.031999	0.030057
NFU42	L1	2019-06-29	1	NFU42F21	Low	-18	1	-9	RussianHybrid	UpperLower	0.569654	0.2994	0.170554	0.06166	0.0351248	0.0393867	0.0224368
NFU42	L1	2019-06-29	1	NFU42F22	Low	-18	1	-9	RussianHybrid	UpperLower	0.298745	0.6439	0.192362	0.151007	0.0451125	0.141347	0.0422266
NFU42	L1	2019-06-29	1	NFU42F23	Low	-18	1	-9	RussianHybrid	UpperLower	0.455863	0.3554	0.162014	0.027816	0.0126803	0.026344	0.0120092
NFU42	L1	2019-06-29	1	NFU42F24	Low	-18	1	-9	RussianHybrid	UpperLower	0.49489	0.53596	0.265241	0.094104	0.0465711	0.108224	0.053559
NFU42	L1	2019-06-29	1	NFU42F25	Low	-18	1	-9	RussianHybrid	UpperLower	0.656926	0.882086	0.579465	0.0524114	0.0344304	0.116954	0.0768303
NFU42	L1	2019-06-29	1	NFU42FCAL2	Low	-18	1	-9	RussianHybrid	UpperLower	0.68127	0.414771	0.282571	0.0383314	0.0261141	0.0560857	0.0382095
NFU42	L1	2019-06-29	1	NFU42FCAL3	Low	-18	1	-9	RussianHybrid	UpperLower	0.477764	0.72836	0.347984	0.07136	0.0340933	0.062712	0.0299616
NFU42	L1	2019-06-29	1	NFU42FCAL4	Low	-18	1	-9	RussianHybrid	UpperLower	0.495578	0.32768	0.162391	0.069844	0.0346131	0.022252	0.0110276
NFU42	L1	2019-06-29	1	NFU42FCAL5	Low	-18	1	-9	RussianHybrid	UpperLower	0.490177	0.357933	0.175451	0.047528	0.0232971	0.016524	0.00809969
NFO6	L2	2019-06-30	2	NFO6F1	Low	6	7	-3	RussianHybrid	Outer	2.23231	0.911913	2.03567	0.0476078	0.106275	0.0727377	0.162373
NFO6	L2	2019-06-30	2	NFO6F2	Low	6	7	-3	RussianHybrid	Outer	2.17348	1.13215	2.4607	0.0443173	0.0963225	0.059234	0.128744
NFO6	L2	2019-06-30	2	NFO6F3	Low	6	7	-3	RussianHybrid	Outer	1.70915	0.74302	1.26993	0.0592212	0.101218	0.0869501	0.148611
NFO6	L2	2019-06-30	2	NFO6F4	Low	6	7	-3	RussianHybrid	Outer	1.34139	0.6055	0.812211	0.02595	0.034809	0.0208568	0.0279771
NFO6	L2	2019-06-30	2	NFO6F5	Low	6	7	-3	RussianHybrid	Outer	2.40296	1.11886	2.68857	0.0284208	0.068294	0.0940335	0.225958
NFO6	L2	2019-06-30	2	NFO6F6	Low	6	7	-3	RussianHybrid	Outer	1.1451	0.659444	0.75513	0.050465	0.0577875	0.0791931	0.0906841
NFO6	L2	2019-06-30	2	NFO6F7	Low	6	7	-3	RussianHybrid	Outer	1.51142	0.4606	0.696159	0.0340253	0.0514265	0.0480297	0.0725929
NFO6	L2	2019-06-30	2	NFO6F8	Low	6	7	-3	RussianHybrid	Outer	0.913024	0.446067	0.40727	0.04616	0.0421452	0.101789	0.0929354
NFO6	L2	2019-06-30	2	NFO6F9	Low	6	7	-3	RussianHybrid	Outer	3.1377	0.792	2.48506	0.0398818	0.125137	0.0525325	0.164831
NFO6	L2	2019-06-30	2	NFO6F10	Low	6	7	-3	RussianHybrid	Outer	0.948888	1.00343	0.952146	0.054624	0.051832	0.038313	0.0363547
NFO6	L2	2019-06-30	2	NFO6F11	Low	6	7	-3	RussianHybrid	Outer	1.14587	0.586889	0.6725	0.03475	0.0398191	0.0859971	0.0985417
NFO6	L2	2019-06-30	2	NFO6F12	Low	6	7	-3	RussianHybrid	Outer	1.35783	0.483844	0.656979	0.0397867	0.0540235	0.142833	0.193943
NFO6	L2	2019-06-30	2	NFO6F13	Low	6	7	-3	RussianHybrid	Outer	1.32438	0.7245	0.959512	0.0273257	0.0361896	0.0885736	0.117305
NFO6	L2	2019-06-30	2	NFO6F14	Low	6	7	-3	RussianHybrid	Outer	1.0402	0.706879	0.735296	0.0274982	0.0286036	0.07925	0.082436
NFO6	L2	2019-06-30	2	NFO6F15	Low	6	7	-3	RussianHybrid	Outer	1.98629	0.604833	1.20137	0.047213	0.0937787	0.101785	0.202175
NFO6	L2	2019-06-30	2	NFO6F16	Low	6	7	-3	RussianHybrid	Outer	1.02789	0.550939	0.566304	0.0253055	0.0260112	0.0444375	0.0456768
NFO6	L2	2019-06-30	2	NFO6F17	Low	6	7	-3	RussianHybrid	Outer	1.51682	0.452275	0.686021	0.0258988	0.0392839	0.0722846	0.109643
NFO6	L2	2019-06-30	2	NFO6F18	Low	6	7	-3	RussianHybrid	Outer	0.535142	0.860567	0.460526	0.07997	0.0427953	0.0556733	0.0297932
NFO6	L2	2019-06-30	2	NFO6F19	Low	6	7	-3	RussianHybrid	Outer	0.198692	0.848125	0.168516	0.05597	0.0111208	0.0522	0.0103717
NFO6	L2	2019-06-30	2	NFO6F20	Low	6	7	-3	RussianHybrid	Outer	0.875823	0.302711	0.265121	0.0478089	0.0418721	0.0347689	0.0304514
NFO6	L2	2019-06-30	2	NFO6F21	Low	6	7	-3	RussianHybrid	Outer	1.53218	0.490511	0.751551	0.0165333	0.025332	0.0391333	0.0599592
NFO6	L2	2019-06-30	2	NFO6F22	Low	6	7	-3	RussianHybrid	Outer	1.76183	0.344286	0.606574	0.0470514	0.0828967	0.0643264	0.113332
NFO6	L2	2019-06-30	2	NFO6F23	Low	6	7	-3	RussianHybrid	Outer	1.78286	0.711579	1.26865	0.0285274	0.0508603	0.0487844	0.0869758
NFO13	H2	2019-06-30	2	NFO13F1	High	165	18	9	Italian	Outer	2.00632	0.850667	1.70671	0.033037	0.0662829	0.0892364	0.179037
NFO13	H2	2019-06-30	2	NFO13F2	High	165	18	9	Italian	Outer	2.14336	0.561788	1.20411	0.0272836	0.0584786	0.082382	0.176574
NFO13	H2	2019-06-30	2	NFO13F3	High	165	18	9	Italian	Outer	2.14539	0.67342	1.44475	0.0306435	0.0657422	0.0651372	0.139745
NFO13	H2	2019-06-30	2	NFO13F4	High	165	18	9	Italian	Outer	2.0008	0.811841	1.62433	0.0245105	0.0490406	0.0853768	0.170822
NFO13	H2	2019-06-30	2	NFO13F6	High	165	18	9	Italian	Outer	2.85914	0.771057	2.20456	0.0391159	0.111838	0.0538439	0.153947
NFO13	H2	2019-06-30	2	NFO13F7	High	165	18	9	Italian	Outer	2.07143	0.477048	0.98817	0.0339543	0.0703339	0.0544469	0.112783
NFO13	H2	2019-06-30	2	NFO13F8	High	165	18	9	Italian	Outer	1.45983	0.531156	0.775396	0.0380827	0.0555941	0.0340798	0.0497507
NFO13	H2	2019-06-30	2	NFO13F9	High	165	18	9	Italian	Outer	1.86436	0.589614	1.09925	0.02308	0.0430295	0.0701568	0.130798
NFO13	H2	2019-06-30	2	NFO13F10	High	165	18	9	Italian	Outer	1.75763	0.73207	1.28671	0.0322516	0.0566864	0.0753072	0.132362
NFO13	H2	2019-06-30	2	NFO13F11	High	165	18	9	Italian	Outer	1.20035	0.787861	0.945711	0.059945	0.0719552	0.106512	0.127852
NFO13	H2	2019-06-30	2	NFO13F12	High	165	18	9	Italian	Outer	0.954816	0.747667	0.713884	0.046424	0.0443264	0.100829	0.0962729
NFO13	H2	2019-06-30	2	NFO13F13	High	165	18	9	Italian	Outer	1.83595	0.972	1.78455	0.0344084	0.0631722	0.0885674	0.162606
NFO13	H2	2019-06-30	2	NFO13F14	High	165	18	9	Italian	Outer	1.17111	0.81775	0.957672	0.0502783	0.0588812	0.129624	0.151803
NFO13	H2	2019-06-30	2	NFO13F15	High	165	18	9	Italian	Outer	1.08186	1.53512	1.66078	0.0365436	0.0395349	0.145663	0.157586
NFO13	H2	2019-06-30	2	NFO13F16	High	165	18	9	Italian	Outer	2.1401	0.70497	1.5087	0.0313491	0.0670901	0.049056	0.104985
NFO13	H2	2019-06-30	2	NFO13F17	High	165	18	9	Italian	Outer	1.54053	0.344917	0.531353	0.0325438	0.0501345	0.101599	0.156516
NFO13	H2	2019-06-30	2	NFO13F18	High	165	18	9	Italian	Outer	2.25026	0.708319	1.5939	0.0380078	0.0855273	0.0583536	0.13131
NFO13	H2	2019-06-30	2	NFO13F19	High	165	18	9	Italian	Outer	2.5432	0.695744	1.76941	0.0281462	0.0715813	0.0960249	0.24421
NFO13	H2	2019-06-30	2	NFO13F20	High	165	18	9	Italian	Outer	0.885139	1.21104	1.07194	0.0830556	0.0735157	0.142684	0.126296
NFO13	H2	2019-06-30	2	NFO13F21	High	165	18	9	Italian	Outer	1.44346	0.5992	0.864922	0.0210147	0.0303339	0.0568792	0.0821029
NFO13	H2	2019-06-30	2	NFO13F22	High	165	18	9	Italian	Outer	2.32191	0.47625	1.10581	0.0150875	0.0350319	0.0400583	0.093012
NFO13	H2	2019-06-30	2	NFO13F23	High	165	18	9	Italian	Outer	2.02931	0.913367	1.8535	0.019269	0.0391027	0.146014	0.296307
NFO13	H2	2019-06-30	2	NFO13F24	High	165	18	9	Italian	Outer	1.06495	1.01333	1.07915	0.0612564	0.0652349	0.0750325	0.0799058
NFO13	H2	2019-06-30	2	NFO13F25	High	165	18	9	Italian	Outer	1.93729	1.06108	2.05562	0.0411162	0.079654	0.0670832	0.12996
NFO13	H2	2019-06-30	2	NFO13FCAL1	High	165	18	9	Italian	Outer	2.34677	0.438222	1.02841	0.0245408	0.0575918	0.115016	0.269916
NFO13	H2	2019-06-30	2	NFO13FCAL2	High	165	18	9	Italian	Outer	1.14284	0.430722	0.492248	0.0629	0.0718849	0.0609515	0.069658
NFO13	H2	2019-06-30	2	NFO13FCAL3	High	165	18	9	Italian	Outer	1.84293	0.7742	1.4268	0.047582	0.0876905	0.107562	0.19823
NFO13	H2	2019-06-30	2	NFO13FCAL4	High	165	18	9	Italian	Outer	1.07895	0.946364	1.02107	0.0336255	0.03628	0.115553	0.124675
NFO38	H3	2019-06-30	2	NFO38F1	High	57	15	6	Italian	Outer	2.60895	0.507062	1.3229	0.01578	0.0411693	0.0499237	0.130249
NFO38	H3	2019-06-30	2	NFO38F2	High	57	15	6	Italian	Outer	1.64267	0.858157	1.40967	0.0356976	0.0586395	0.154116	0.253163
NFO38	H3	2019-06-30	2	NFO38F3	High	57	15	6	Italian	Outer	1.86739	0.7993	1.4926	0.026116	0.0487687	0.077165	0.144097
NFO38	H3	2019-06-30	2	NFO38F4	High	57	15	6	Italian	Outer	1.06147	0.844606	0.896526	0.06568	0.0697175	0.173877	0.184566
NFO38	H3	2019-06-30	2	NFO38F5	High	57	15	6	Italian	Outer	1.07735	0.831394	0.895702	0.0418636	0.0451018	0.12021	0.129508
NFO38	H3	2019-06-30	2	NFO38F6	High	57	15	6	Italian	Outer	2.28513	0.967681	2.21128	0.039693	0.0907037	0.0712991	0.162928
NFO38	H3	2019-06-30	2	NFO38F7	High	57	15	6	Italian	Outer	2.13081	0.427061	0.909987	0.0356945	0.0760585	0.083644	0.17823
NFO38	H3	2019-06-30	2	NFO38F8	High	57	15	6	Italian	Outer	1.58425	0.578125	0.915896	0.0407762	0.0645999	0.107606	0.170475
NFO38	H3	2019-06-30	2	NFO38F9	High	57	15	6	Italian	Outer	1.47188	0.470089	0.691914	0.0508347	0.0748225	0.105083	0.15467
NFO38	H3	2019-06-30	2	NFO38F10	High	57	15	6	Italian	Outer	1.81106	0.895889	1.62251	0.0353367	0.0639967	0.114138	0.206711
NFO38	H3	2019-06-30	2	NFO38F11	High	57	15	6	Italian	Outer	1.5059	0.974444	1.46741	0.0466307	0.070221	0.10296	0.155047
NFO38	H3	2019-06-30	2	NFO38F12	High	57	15	6	Italian	Outer	1.36481	0.63331	0.864349	0.0407429	0.0556064	0.143159	0.195385
NFO38	H3	2019-06-30	2	NFO38F13	High	57	15	6	Italian	Outer	1.16543	0.732615	0.853812	0.0371015	0.0432392	0.0993279	0.11576
NFO38	H3	2019-06-30	2	NFO38F15	High	57	15	6	Italian	Outer	0.86743	0.759089	0.658456	0.0902356	0.078273	0.161069	0.139716
NFO38	H3	2019-06-30	2	NFO38F16	High	57	15	6	Italian	Outer	1.14833	1.14331	1.3129	0.0542867	0.0623392	0.136732	0.157014
NFO38	H3	2019-06-30	2	NFO38F17	High	57	15	6	Italian	Outer	1.58956	0.542875	0.862932	0.0404212	0.064252	0.0785073	0.124792
NFO38	H3	2019-06-30	2	NFO38F18	High	57	15	6	Italian	Outer	1.37178	0.526405	0.722113	0.04245	0.0582321	0.0649766	0.0891337
NFO38	H3	2019-06-30	2	NFO38F19	High	57	15	6	Italian	Outer	1.27232	0.490231	0.623732	0.0291369	0.0370716	0.132827	0.168999
NFO38	H3	2019-06-30	2	NFO38F20	High	57	15	6	Italian	Outer	0.814087	0.886875	0.721993	0.0692175	0.0563491	0.165582	0.134799
NFO38	H3	2019-06-30	2	NFO38F21	High	57	15	6	Italian	Outer	0.587513	0.923033	0.542294	0.05033	0.0295696	0.0734967	0.0431803
NFO38	H3	2019-06-30	2	NFO38F22	High	57	15	6	Italian	Outer	0.924903	0.568567	0.525869	0.031786	0.029399	0.0854425	0.079026
NFO38	H3	2019-06-30	2	NFO38F23	High	57	15	6	Italian	Outer	1.3936	0.586289	0.81705	0.036408	0.0507381	0.096866	0.134992
NFO38	H3	2019-06-30	2	NFO38F24	High	57	15	6	Italian	Outer	1.81508	0.653241	1.18569	0.0376978	0.0684246	0.122933	0.223133
NFO38	H3	2019-06-30	2	NFO38F25	High	57	15	6	Italian	Outer	2.07987	0.790159	1.64343	0.0290752	0.0604728	0.0965192	0.200748
NFO38	H3	2019-06-30	2	NFO38FCAL1	High	57	15	6	Italian	Outer	1.75084	0.692722	1.21284	0.0302267	0.052922	0.0814367	0.142582
NFO38	H3	2019-06-30	2	NFO38FCAL2	High	57	15	6	Italian	Outer	0.961682	0.6977	0.670966	0.056276	0.0541196	0.185658	0.178544
NFO38	H3	2019-06-30	2	NFO38FCAL3	High	57	15	6	Italian	Outer	1.13843	1.2667	1.44204	0.0775182	0.0882487	0.177585	0.202167
NFO38	H3	2019-06-30	2	NFO38FCAL4	High	57	15	6	Italian	Outer	0.581377	0.9978	0.580098	0.10069	0.0585389	0.0880167	0.0511709
NFO12	L3	2019-07-06	8	NFO12F1	Low	9	9	-1	RussianHybrid	Outer	2.34936	0.461639	1.08456	0.011805	0.0277342	0.0452613	0.106335
NFO12	L3	2019-07-06	8	NFO12F2	Low	9	9	-1	RussianHybrid	Outer	1.47753	0.4728	0.698574	0.0339213	0.0501197	0.0699545	0.10336
NFO12	L3	2019-07-06	8	NFO12F3	Low	9	9	-1	RussianHybrid	Outer	1.86647	0.587754	1.09702	0.0236895	0.0442156	0.0632882	0.118125
NFO12	L3	2019-07-06	8	NFO12F4	Low	9	9	-1	RussianHybrid	Outer	0.85476	0.6454	0.551662	0.0379867	0.0324695	0.0633089	0.0541139
NFO12	L3	2019-07-06	8	NFO12F5	Low	9	9	-1	RussianHybrid	Outer	3.10272	0.774108	2.40184	0.0270239	0.0838475	0.0472527	0.146612
NFO12	L3	2019-07-06	8	NFO12F7	Low	9	9	-1	RussianHybrid	Outer	1.69852	0.3195	0.542678	0.0340089	0.0577649	0.0530276	0.0900687
NFO12	L3	2019-07-06	8	NFO12F8	Low	9	9	-1	RussianHybrid	Outer	1.48084	0.299917	0.44413	0.024035	0.0355921	0.0525113	0.077761
NFO12	L3	2019-07-06	8	NFO12F9	Low	9	9	-1	RussianHybrid	Outer	1.33526	0.602857	0.804969	0.0475057	0.0634323	0.0780587	0.104228
NFO12	L3	2019-07-06	8	NFO12F10	Low	9	9	-1	RussianHybrid	Outer	1.31857	0.631143	0.832206	0.0453071	0.0597406	0.0605196	0.0797994
NFO12	L3	2019-07-06	8	NFO12F11	Low	9	9	-1	RussianHybrid	Outer	1.00788	0.691909	0.697363	0.0398364	0.0401504	0.09001	0.0907195
NFO12	L3	2019-07-06	8	NFO12F12	Low	9	9	-1	RussianHybrid	Outer	1.78834	0.476947	0.852943	0.0275989	0.0493563	0.0532446	0.0952194
NFO12	L3	2019-07-06	8	NFO12F13	Low	9	9	-1	RussianHybrid	Outer	1.64483	0.736412	1.21127	0.0385435	0.0633975	0.0639213	0.10514
NFO12	L3	2019-07-06	8	NFO12F14	Low	9	9	-1	RussianHybrid	Outer	1.82988	0.528281	0.96669	0.0165211	0.0302315	0.0927451	0.169712
NFO12	L3	2019-07-06	8	NFO12F15	Low	9	9	-1	RussianHybrid	Outer	1.79972	0.4343	0.781619	0.017733	0.0319145	0.0707586	0.127346
NFO12	L3	2019-07-06	8	NFO12F16	Low	9	9	-1	RussianHybrid	Outer	1.63326	0.431529	0.704799	0.0553871	0.0904614	0.0700004	0.114329
NFO12	L3	2019-07-06	8	NFO12F17	Low	9	9	-1	RussianHybrid	Outer	1.61268	0.332059	0.535503	0.0307776	0.0496344	0.0427463	0.068936
NFO12	L3	2019-07-06	8	NFO12F18	Low	9	9	-1	RussianHybrid	Outer	1.72175	0.275118	0.473683	0.0399235	0.0687382	0.0806704	0.138894
NFO12	L3	2019-07-06	8	NFO12F19	Low	9	9	-1	RussianHybrid	Outer	2.09365	0.683061	1.43009	0.0230518	0.0482624	0.094664	0.198193
NFO12	L3	2019-07-06	8	NFO12F20	Low	9	9	-1	RussianHybrid	Outer	1.24489	0.335974	0.418249	0.0224231	0.0279142	0.104028	0.129503
NFO12	L3	2019-07-06	8	NFO12F21	Low	9	9	-1	RussianHybrid	Outer	1.33739	0.525667	0.703021	0.03258	0.0435721	0.0873167	0.116776
NFO12	L3	2019-07-06	8	NFO12F22	Low	9	9	-1	RussianHybrid	Outer	1.10022	0.510472	0.56163	0.0402133	0.0442434	0.0256208	0.0281885
NFO12	L3	2019-07-06	8	NFO12F23	Low	9	9	-1	RussianHybrid	Outer	0.972562	0.3501	0.340494	0.021562	0.0209704	0.0260947	0.0253788
NFO12	L3	2019-07-06	8	NFO12F24	Low	9	9	-1	RussianHybrid	Outer	1.1307	0.5635	0.637148	0.0141333	0.0159805	0.0203294	0.0229864
NFO12	L3	2019-07-06	8	NFO12F25	Low	9	9	-1	RussianHybrid	Outer	1.35347	0.682	0.923066	0.0229729	0.0310931	0.0706809	0.0956644
NFO12	L3	2019-07-06	8	NFO12FCAL1	Low	9	9	-1	RussianHybrid	Outer	1.39816	0.810111	1.13267	0.0494853	0.0691886	0.0678865	0.0949164
NFO12	L3	2019-07-06	8	NFO12FCAL2	Low	9	9	-1	RussianHybrid	Outer	1.17449	0.590944	0.69406	0.04011	0.0471089	0.0488835	0.0574134
NFO12	L3	2019-07-06	8	NFO12FCAL3	Low	9	9	-1	RussianHybrid	Outer	1.45338	0.435	0.632219	0.0311625	0.0452909	0.0651423	0.0946764
NFO12	L3	2019-07-06	8	NFO12FCAL4	Low	9	9	-1	RussianHybrid	Outer	1.06031	0.881879	0.935065	0.0270273	0.0286573	0.153655	0.162922
NFO34	L4	2019-07-06	8	NFO34F1	Low	7	8	-2	RussianHybrid	Outer	0.99732	0.83802	0.835774	0.050666	0.0505302	0.08526	0.0850315
NFO34	L4	2019-07-06	8	NFO34F2	Low	7	8	-2	RussianHybrid	Outer	0.959147	0.753133	0.722366	0.0457	0.043833	0.078551	0.075342
NFO34	L4	2019-07-06	8	NFO34F3	Low	7	8	-2	RussianHybrid	Outer	1.46007	0.446556	0.652002	0.00546	0.00797198	0.0354328	0.0517344
NFO34	L4	2019-07-06	8	NFO34F4	Low	7	8	-2	RussianHybrid	Outer	1.22421	0.760872	0.931466	0.0566492	0.0693505	0.102344	0.125291
NFO34	L4	2019-07-06	8	NFO34F5	Low	7	8	-2	RussianHybrid	Outer	1.56786	0.459275	0.720077	0.0339647	0.0532518	0.0605324	0.0949061
NFO34	L4	2019-07-06	8	NFO34F6	Low	7	8	-2	RussianHybrid	Outer	0.952627	0.904133	0.861301	0.11626	0.110752	0.115673	0.110193
NFO34	L4	2019-07-06	8	NFO34F7	Low	7	8	-2	RussianHybrid	Outer	0.560598	0.798033	0.447376	0.07407	0.0415235	0.0694967	0.0389597
NFO34	L4	2019-07-06	8	NFO34F8	Low	7	8	-2	RussianHybrid	Outer	1.02603	0.623767	0.640006	0.097406	0.0999419	0.0835863	0.0857623
NFO34	L4	2019-07-06	8	NFO34F9	Low	7	8	-2	RussianHybrid	Outer	1.26429	0.242821	0.306995	0.0328215	0.0414959	0.0447235	0.0565434
NFO34	L4	2019-07-06	8	NFO34F10	Low	7	8	-2	RussianHybrid	Outer	1.35099	0.437267	0.590743	0.0525387	0.0709792	0.0826613	0.111675
NFO34	L4	2019-07-06	8	NFO34F12	Low	7	8	-2	RussianHybrid	Outer	1.20676	0.268077	0.323505	0.01714	0.0206839	0.0288327	0.0347942
NFO34	L4	2019-07-06	8	NFO34F13	Low	7	8	-2	RussianHybrid	Outer	0.281892	1.71483	0.483398	0.228587	0.0644368	0.0888867	0.0250564
NFO34	L4	2019-07-06	8	NFO34F14	Low	7	8	-2	RussianHybrid	Outer	0.59671	0.509857	0.304237	0.0786857	0.0469525	0.0813943	0.0485688
NFO34	L4	2019-07-06	8	NFO34F15	Low	7	8	-2	RussianHybrid	Outer	0.648138	1.1186	0.725008	0.0573114	0.0371457	0.178249	0.11553
NFO34	L4	2019-07-06	8	NFO34F17	Low	7	8	-2	RussianHybrid	Outer	1.04317	0.657	0.685361	0.0371145	0.0387167	0.09901	0.103284
NFO34	L4	2019-07-06	8	NFO34F18	Low	7	8	-2	RussianHybrid	Outer	0.786589	1.2318	0.968921	0.0995875	0.0783344	0.141665	0.111432
NFO34	L4	2019-07-06	8	NFO34F19	Low	7	8	-2	RussianHybrid	Outer	0.962718	0.82486	0.794108	0.067074	0.0645734	0.070762	0.0681239
NFO34	L4	2019-07-06	8	NFO34F20	Low	7	8	-2	RussianHybrid	Outer	0.580688	0.967367	0.561738	0.0860533	0.0499701	0.103917	0.0603432
NFO34	L4	2019-07-06	8	NFO34F22	Low	7	8	-2	RussianHybrid	Outer	0.47548	0.8114	0.385805	0.044384	0.0211037	0.068788	0.0327073
NFO34	L4	2019-07-06	8	NFO34F23	Low	7	8	-2	RussianHybrid	Outer	0.76069	0.7145	0.543513	0.101565	0.0772595	0.066675	0.050719
NFO34	L4	2019-07-06	8	NFO34F24	Low	7	8	-2	RussianHybrid	Outer	0.735152	0.900825	0.662244	0.04193	0.0308249	0.067035	0.0492809
NFO34	L4	2019-07-06	8	NFO34F25	Low	7	8	-2	RussianHybrid	Outer	0.919924	0.67376	0.619808	0.06003	0.0552231	0.083924	0.0772037
NFO34	L4	2019-07-06	8	NFO34FCAL1	Low	7	8	-2	RussianHybrid	Outer	0.768047	0.49565	0.380682	0.0362775	0.0278628	0.0530175	0.0407199
NFO34	L4	2019-07-06	8	NFO34FCAL2	Low	7	8	-2	RussianHybrid	Outer	0.671365	0.9992	0.670828	0.147271	0.0988729	0.111069	0.0745676
NFO34	L4	2019-07-06	8	NFO34FCAL3	Low	7	8	-2	RussianHybrid	Outer	1.34303	0.711738	0.955885	0.0468829	0.062965	0.110039	0.147786
NFO34	L4	2019-07-06	8	NFO34FCAL4	Low	7	8	-2	RussianHybrid	Outer	1.05802	0.658303	0.6965	0.0775218	0.0820199	0.0857	0.0906726
NFO64	H4	2019-07-06	8	NFO64F1	High	45	14	5	Italian	Outer	2.10325	0.668697	1.40644	0.0370155	0.0778528	0.079372	0.166939
NFO64	H4	2019-07-06	8	NFO64F2	High	45	14	5	Italian	Outer	2.10162	0.559016	1.17484	0.018181	0.0382095	0.0540655	0.113625
NFO64	H4	2019-07-06	8	NFO64F3	High	45	14	5	Italian	Outer	1.78653	0.392842	0.701824	0.0106474	0.0190218	0.0400909	0.0716237
NFO64	H4	2019-07-06	8	NFO64F4	High	45	14	5	Italian	Outer	1.92797	0.667895	1.28768	0.0444368	0.0856731	0.0797373	0.153731
NFO64	H4	2019-07-06	8	NFO64F5	High	45	14	5	Italian	Outer	0.674433	0.955343	0.644315	0.0763829	0.0515151	0.0789714	0.053261
NFO64	H4	2019-07-06	8	NFO64F6	High	45	14	5	Italian	Outer	1.26938	0.595571	0.756009	0.0566729	0.0719396	0.0676912	0.0859262
NFO64	H4	2019-07-06	8	NFO64F8	High	45	14	5	Italian	Outer	2.25136	0.644639	1.45132	0.0412742	0.0929231	0.0782833	0.176244
NFO64	H4	2019-07-06	8	NFO64F9	High	45	14	5	Italian	Outer	2.76057	0.345402	0.953507	0.0221297	0.0610904	0.143872	0.39717
NFO64	H4	2019-07-06	8	NFO64F10	High	45	14	5	Italian	Outer	1.75219	0.813815	1.42596	0.0295867	0.0518416	0.0584039	0.102335
NFO64	H4	2019-07-06	8	NFO64F11	High	45	14	5	Italian	Outer	1.8077	0.519509	0.939117	0.0261926	0.0473484	0.045012	0.0813682
NFO64	H4	2019-07-06	8	NFO64F12	High	45	14	5	Italian	Outer	1.21124	0.779564	0.944241	0.0418338	0.0506709	0.117947	0.142863
NFO64	H4	2019-07-06	8	NFO64F13	High	45	14	5	Italian	Outer	2.2486	0.613855	1.38032	0.0314687	0.0707606	0.0746757	0.167916
NFO64	H4	2019-07-06	8	NFO64F14	High	45	14	5	Italian	Outer	1.73355	0.657796	1.14032	0.0299156	0.0518601	0.0638733	0.110728
NFO64	H4	2019-07-06	8	NFO64F15	High	45	14	5	Italian	Outer	1.63725	0.516412	0.845496	0.0497294	0.0814195	0.070256	0.115027
NFO64	H4	2019-07-06	8	NFO64F16	High	45	14	5	Italian	Outer	0.972816	0.76856	0.747668	0.065168	0.0633965	0.042898	0.0417319
NFO64	H4	2019-07-06	8	NFO64F17	High	45	14	5	Italian	Outer	1.99505	0.727175	1.45075	0.0403724	0.0805449	0.079112	0.157832
NFO64	H4	2019-07-06	8	NFO64F18	High	45	14	5	Italian	Outer	0.759645	0.808875	0.614458	0.06169	0.0468625	0.07464	0.0566999
NFO64	H4	2019-07-06	8	NFO64F19	High	45	14	5	Italian	Outer	2.51279	0.721846	1.81385	0.0268738	0.0675284	0.145002	0.36436
NFO64	H4	2019-07-06	8	NFO64F20	High	45	14	5	Italian	Outer	1.77928	0.67414	1.19948	0.0308558	0.0549011	0.0519941	0.0925121
NFO64	H4	2019-07-06	8	NFO64F21	High	45	14	5	Italian	Outer	1.52948	0.83575	1.27826	0.0541725	0.0828559	0.0875927	0.133971
NFO64	H4	2019-07-06	8	NFO64F22	High	45	14	5	Italian	Outer	1.50946	0.465604	0.702809	0.0279863	0.042244	0.0785263	0.118532
NFO64	H4	2019-07-06	8	NFO64F24	High	45	14	5	Italian	Outer	2.18122	0.636909	1.38924	0.0294482	0.0642329	0.0549	0.119749
NFO64	H4	2019-07-06	8	NFO64F25	High	45	14	5	Italian	Outer	1.47477	0.734104	1.08263	0.0290912	0.0429028	0.0794045	0.117103
NFO64	H4	2019-07-06	8	NFO64FCAL1	High	45	14	5	Italian	Outer	1.17078	0.599	0.701297	0.0680433	0.0796637	0.0573192	0.0671081
NFO64	H4	2019-07-06	8	NFO64FCAL3	High	45	14	5	Italian	Outer	1.58168	0.453078	0.716625	0.0250671	0.039648	0.0903634	0.142926
NFO64	H4	2019-07-06	8	NFO64FCAL4	High	45	14	5	Italian	Outer	1.26693	0.509476	0.645469	0.0621757	0.078772	0.0999704	0.126655
NFL25	H5	2019-07-05	7	NFL25F1	High	35	13	4	Hosey	UpperLower	0.698994	0.652057	0.455784	0.0166343	0.0116273	0.0557457	0.0389659
NFL25	H5	2019-07-05	7	NFL25F2	High	35	13	4	Hosey	UpperLower	0.573392	0.645133	0.369914	0.0168167	0.00964254	0.03369	0.0193176
NFL25	H5	2019-07-05	7	NFL25F3	High	35	13	4	Hosey	UpperLower	0.185449	0.88445	0.16402	0.1488	0.0275948	0.02122	0.00393523
NFL25	H5	2019-07-05	7	NFL25F4	High	35	13	4	Hosey	UpperLower	0.5516	0.5463	0.301339	0.0371733	0.0205048	0.0336267	0.0185485
NFL25	H5	2019-07-05	7	NFL25F5	High	35	13	4	Hosey	UpperLower	0.0935616	2.3349	0.218457	0.20194	0.0188938	0	0
NFL25	H5	2019-07-05	7	NFL25F6	High	35	13	4	Hosey	UpperLower	0.385617	1.3171	0.507896	0.13097	0.0505042	0.081895	0.0315801
NFL25	H5	2019-07-05	7	NFL25F7	High	35	13	4	Hosey	UpperLower	0.302392	1.31493	0.397625	0.104847	0.0317048	0.103573	0.0313197
NFL25	H5	2019-07-05	7	NFL25F8	High	35	13	4	Hosey	UpperLower	0.483325	0.72912	0.352402	0.043008	0.0207868	0.04162	0.020116
NFL25	H5	2019-07-05	7	NFL25F10	High	35	13	4	Hosey	UpperLower	0.376803	0.453338	0.170819	0.06336	0.0238742	0.026395	0.00994571
NFL25	H5	2019-07-05	7	NFL25F11	High	35	13	4	Hosey	UpperLower	0.0922616	2.2296	0.205706	0.20346	0.0187715	0	0
NFL25	H5	2019-07-05	7	NFL25F12	High	35	13	4	Hosey	UpperLower	0.287613	0.810898	0.233224	0.0645	0.018551	0.12398	0.0356582
NFL25	H5	2019-07-05	7	NFL25F13	High	35	13	4	Hosey	UpperLower	0.48215	0.63432	0.305837	0.098612	0.0475457	0.043684	0.0210622
NFL25	H5	2019-07-05	7	NFL25F14	High	35	13	4	Hosey	UpperLower	1.24759	0.241222	0.300947	0.024685	0.0307968	0.075004	0.0935745
NFL25	H5	2019-07-05	7	NFL25F15	High	35	13	4	Hosey	UpperLower	0.650199	0.495771	0.32235	0.11014	0.0716129	0.0274629	0.0178563
NFL25	H5	2019-07-05	7	NFL25F16	High	35	13	4	Hosey	UpperLower	0.773616	0.41935	0.324416	0.0526775	0.0407521	0.0900525	0.069666
NFL25	H5	2019-07-05	7	NFL25F17	High	35	13	4	Hosey	UpperLower	0.186206	1.77965	0.331382	0.26378	0.0491175	0.26135	0.048665
NFL25	H5	2019-07-05	7	NFL25F18	High	35	13	4	Hosey	UpperLower	0.183828	1.21935	0.224151	0.23434	0.0430782	0.04367	0.00802777
NFL25	H5	2019-07-05	7	NFL25F19	High	35	13	4	Hosey	UpperLower	0.18265	0.917401	0.167563	0.01964	0.00358725	0.21971	0.0401301
NFL25	H5	2019-07-05	7	NFL25F20	High	35	13	4	Hosey	UpperLower	0.279123	0.99015	0.276374	0.08872	0.0247638	0.179107	0.0499928
NFL25	H5	2019-07-05	7	NFL25F21	High	35	13	4	Hosey	UpperLower	0.557997	0.9097	0.50761	0.05862	0.0327098	0.0429	0.0239381
NFL25	H5	2019-07-05	7	NFL25F22	High	35	13	4	Hosey	UpperLower	1.02707	0.437788	0.449637	0.0375891	0.0386065	0.0814975	0.0837033
NFL25	H5	2019-07-05	7	NFL25F23	High	35	13	4	Hosey	UpperLower	0.4776	0.34916	0.166759	0.0636	0.0303754	0.031376	0.0149852
NFL25	H5	2019-07-05	7	NFL25F24	High	35	13	4	Hosey	UpperLower	0.560797	0.490133	0.274865	0.06924	0.0388296	0.0478633	0.0268416
NFL25	H5	2019-07-05	7	NFL25F25	High	35	13	4	Hosey	UpperLower	0.0927247	1.34475	0.124692	0.41706	0.0386718	0.06514	0.00604009
NFL25	H5	2019-07-05	7	NFL25FCAL1	High	35	13	4	Hosey	UpperLower	0.376461	0.84855	0.319446	0.17098	0.0643672	0.13684	0.0515149
NFL25	H5	2019-07-05	7	NFL25FCAL2	High	35	13	4	Hosey	UpperLower	0.187362	1.05874	0.198368	0.24784	0.0464357	0.11323	0.021215
NFL25	H5	2019-07-05	7	NFL25FCAL3	High	35	13	4	Hosey	UpperLower	0.0954708	1.7516	0.167227	0.55036	0.0525433	0.00268	0.000255862
NFL25	H5	2019-07-05	7	NFL25FCAL4	High	35	13	4	Hosey	UpperLower	0.655768	0.728714	0.477868	0.07238	0.0474645	0.05368	0.0352016
NFL27	L5	2019-07-05	7	NFL27F1	Low	-2	4	-6	Dadant	UpperLower	0.931445	0.642267	0.598236	0.040732	0.0379396	0.0665307	0.0619697
NFL27	L5	2019-07-05	7	NFL27F2	Low	-2	4	-6	Dadant	UpperLower	0.765136	0.66655	0.510002	0.052105	0.0398674	0.0410625	0.0314184
NFL27	L5	2019-07-05	7	NFL27F3	Low	-2	4	-6	Dadant	UpperLower	2.27906	0.853536	1.94526	0.0485148	0.110568	0.0642553	0.146442
NFL27	L5	2019-07-05	7	NFL27F4	Low	-2	4	-6	Dadant	UpperLower	2.39641	0.841694	2.01705	0.0360742	0.0864487	0.0791505	0.189677
NFL27	L5	2019-07-05	7	NFL27F5	Low	-2	4	-6	Dadant	UpperLower	1.54672	0.681042	1.05338	0.0487863	0.0754586	0.0783131	0.121128
NFL27	L5	2019-07-05	7	NFL27F6	Low	-2	4	-6	Dadant	UpperLower	1.44932	0.365222	0.529325	0.049748	0.0721009	0.0623645	0.0903863
NFL27	L5	2019-07-05	7	NFL27F7	Low	-2	4	-6	Dadant	UpperLower	1.46715	0.4564	0.669607	0.0228827	0.0335723	0.062601	0.0918451
NFL27	L5	2019-07-05	7	NFL27F8	Low	-2	4	-6	Dadant	UpperLower	1.02638	0.698818	0.717255	0.03564	0.0365803	0.120927	0.124118
NFL27	L5	2019-07-05	7	NFL27F9	Low	-2	4	-6	Dadant	UpperLower	0.774591	0.853575	0.661171	0.0451	0.0349341	0.133887	0.103708
NFL27	L5	2019-07-05	7	NFL27F10	Low	-2	4	-6	Dadant	UpperLower	1.23965	0.909667	1.12767	0.0334323	0.0414444	0.103669	0.128513
NFL27	L5	2019-07-05	7	NFL27F11	Low	-2	4	-6	Dadant	UpperLower	1.15062	0.94625	1.08878	0.0463533	0.0533352	0.0979069	0.112654
NFL27	L5	2019-07-05	7	NFL27F12	Low	-2	4	-6	Dadant	UpperLower	1.59751	0.704146	1.12488	0.0481175	0.0768684	0.0598984	0.0956886
NFL27	L5	2019-07-05	7	NFL27F13	Low	-2	4	-6	Dadant	UpperLower	0.991152	0.4901	0.485764	0.076574	0.0758965	0.0813808	0.0806607
NFL27	L5	2019-07-05	7	NFL27F14	Low	-2	4	-6	Dadant	UpperLower	1.62385	0.853137	1.38537	0.0363682	0.0590566	0.0989774	0.160724
NFL27	L5	2019-07-05	7	NFL27F15	Low	-2	4	-6	Dadant	UpperLower	1.10984	0.838606	0.930719	0.03918	0.0434835	0.111643	0.123905
NFL27	L5	2019-07-05	7	NFL27F16	Low	-2	4	-6	Dadant	UpperLower	1.00223	0.39544	0.396322	0.017034	0.017072	0.048398	0.048506
NFL27	L5	2019-07-05	7	NFL27F17	Low	-2	4	-6	Dadant	UpperLower	1.13	0.563667	0.636946	0.0470483	0.0531648	0.101718	0.114942
NFL27	L5	2019-07-05	7	NFL27F18	Low	-2	4	-6	Dadant	UpperLower	0.993604	0.645367	0.641239	0.056748	0.056385	0.126459	0.12565
NFL27	L5	2019-07-05	7	NFL27F19	Low	-2	4	-6	Dadant	UpperLower	1.03489	0.553121	0.572419	0.0384455	0.0397867	0.07515	0.0777718
NFL27	L5	2019-07-05	7	NFL27F20	Low	-2	4	-6	Dadant	UpperLower	0.737181	0.698925	0.515234	0.0511725	0.0377234	0.096795	0.0713555
NFL27	L5	2019-07-05	7	NFL27F21	Low	-2	4	-6	Dadant	UpperLower	0.784398	0.8013	0.628538	0.0693125	0.0543686	0.098325	0.0771259
NFL27	L5	2019-07-05	7	NFL27F22	Low	-2	4	-6	Dadant	UpperLower	1.62852	0.561078	0.913726	0.0395318	0.0643782	0.0701072	0.114171
NFL27	L5	2019-07-05	7	NFL27F23	Low	-2	4	-6	Dadant	UpperLower	2.15924	0.694727	1.50008	0.0606327	0.13092	0.06491	0.140156
NFL27	L5	2019-07-05	7	NFL27F24	Low	-2	4	-6	Dadant	UpperLower	1.82505	0.617579	1.12711	0.0454442	0.0829378	0.0819396	0.149543
NFL27	L5	2019-07-05	7	NFL27F25	Low	-2	4	-6	Dadant	UpperLower	1.54018	0.299354	0.461061	0.0321087	0.0494534	0.194241	0.299167
NFL27	L5	2019-07-05	7	NFL27FCAL2	Low	-2	4	-6	Dadant	UpperLower	0.877905	0.94	0.82523	0.0448844	0.0394043	0.0690489	0.0606183
NFL27	L5	2019-07-05	7	NFL27FCAL3	Low	-2	4	-6	Dadant	UpperLower	1.4107	0.902524	1.27319	0.0786657	0.110974	0.0994007	0.140225
NFL27	L5	2019-07-05	7	NFL27FCAL4	Low	-2	4	-6	Dadant	UpperLower	0.889275	0.927111	0.824457	0.0770778	0.0685433	0.131151	0.116629
NFU2	L6	2019-07-11	13	NFU2F1	Low	-5	3	-7	RussianHybrid	UpperLower	1.81782	0.780737	1.41924	0.0348211	0.0632984	0.0600114	0.10909
NFU2	L6	2019-07-11	13	NFU2F2	Low	-5	3	-7	RussianHybrid	UpperLower	1.21493	0.725333	0.881232	0.026775	0.0325299	0.0573673	0.0696975
NFU2	L6	2019-07-11	13	NFU2F3	Low	-5	3	-7	RussianHybrid	UpperLower	1.38341	0.597778	0.826974	0.0361173	0.0499652	0.072666	0.100527
NFU2	L6	2019-07-11	13	NFU2F4	Low	-5	3	-7	RussianHybrid	UpperLower	0.999611	0.72266	0.722379	0.04107	0.041054	0.082302	0.08227
NFU2	L6	2019-07-11	13	NFU2F5	Low	-5	3	-7	RussianHybrid	UpperLower	1.29938	0.460738	0.598673	0.0148786	0.0193329	0.0299848	0.0389616
NFU2	L6	2019-07-11	13	NFU2F6	Low	-5	3	-7	RussianHybrid	UpperLower	1.10781	0.770667	0.853751	0.04942	0.0547479	0.0972881	0.107777
NFU2	L6	2019-07-11	13	NFU2F7	Low	-5	3	-7	RussianHybrid	UpperLower	1.42463	0.636214	0.906373	0.04102	0.0584385	0.0385668	0.0549436
NFU2	L6	2019-07-11	13	NFU2F8	Low	-5	3	-7	RussianHybrid	UpperLower	2.59799	0.433476	1.12617	0.0168971	0.0438986	0.0464514	0.12068
NFU2	L6	2019-07-11	13	NFU2F9	Low	-5	3	-7	RussianHybrid	UpperLower	2.41227	0.39341	0.949012	0.01572	0.0379209	0.0484914	0.116974
NFU2	L6	2019-07-11	13	NFU2F10	Low	-5	3	-7	RussianHybrid	UpperLower	2.08968	0.416413	0.870171	0.034501	0.0720961	0.0536884	0.112192
NFU2	L6	2019-07-11	13	NFU2F11	Low	-5	3	-7	RussianHybrid	UpperLower	1.84157	0.340241	0.626576	0.0327922	0.060389	0.0384924	0.0708862
NFU2	L6	2019-07-11	13	NFU2F12	Low	-5	3	-7	RussianHybrid	UpperLower	1.67583	0.737271	1.23554	0.0366925	0.0614906	0.0641197	0.107454
NFU2	L6	2019-07-11	13	NFU2F13	Low	-5	3	-7	RussianHybrid	UpperLower	1.14918	0.396667	0.455842	0.0504333	0.057957	0.0646342	0.0742763
NFU2	L6	2019-07-11	13	NFU2F14	Low	-5	3	-7	RussianHybrid	UpperLower	1.09801	0.588273	0.64593	0.0712655	0.0782502	0.0833225	0.091489
NFU2	L6	2019-07-11	13	NFU2F15	Low	-5	3	-7	RussianHybrid	UpperLower	1.03631	0.617727	0.640159	0.0380855	0.0394685	0.083955	0.0870037
NFU2	L6	2019-07-11	13	NFU2F16	Low	-5	3	-7	RussianHybrid	UpperLower	1.15597	0.275128	0.31804	0.0254369	0.0294044	0.0326467	0.0377387
NFU2	L6	2019-07-11	13	NFU2F17	Low	-5	3	-7	RussianHybrid	UpperLower	1.77201	0.675667	1.19729	0.0431478	0.0764583	0.0690953	0.122438
NFU2	L6	2019-07-11	13	NFU2F18	Low	-5	3	-7	RussianHybrid	UpperLower	1.13219	0.695333	0.787252	0.0515891	0.0584088	0.066765	0.0755909
NFU2	L6	2019-07-11	13	NFU2F20	Low	-5	3	-7	RussianHybrid	UpperLower	1.14058	0.909667	1.03755	0.0309483	0.0352991	0.121254	0.138301
NFU2	L6	2019-07-11	13	NFU2F21	Low	-5	3	-7	RussianHybrid	UpperLower	1.04014	0.752939	0.783161	0.0579764	0.0603035	0.093845	0.0976118
NFU2	L6	2019-07-11	13	NFU2F22	Low	-5	3	-7	RussianHybrid	UpperLower	0.478592	1.407	0.673379	0.072884	0.0348817	0.155204	0.0742794
NFU2	L6	2019-07-11	13	NFU2F23	Low	-5	3	-7	RussianHybrid	UpperLower	0.562386	0.985033	0.553969	0.136253	0.076627	0.115263	0.0648225
NFU2	L6	2019-07-11	13	NFU2F24	Low	-5	3	-7	RussianHybrid	UpperLower	0.659843	0.885743	0.584452	0.05136	0.0338896	0.0666971	0.0440097
NFU2	L6	2019-07-11	13	NFU2F25	Low	-5	3	-7	RussianHybrid	UpperLower	1.5769	0.591646	0.932968	0.032905	0.051888	0.01738	0.0274066
NFU2	L6	2019-07-11	13	NFU2FCAL1	Low	-5	3	-7	RussianHybrid	UpperLower	1.43663	0.592378	0.851028	0.037824	0.0543391	0.0829822	0.119215
NFU2	L6	2019-07-11	13	NFU2FCAL2	Low	-5	3	-7	RussianHybrid	UpperLower	1.05613	0.939697	0.992441	0.0271636	0.0286883	0.0815475	0.0861247
NFU2	L6	2019-07-11	13	NFU2FCAL3	Low	-5	3	-7	RussianHybrid	UpperLower	1.29841	1.02487	1.3307	0.0714154	0.0927262	0.0797838	0.103592
NFU2	L6	2019-07-11	13	NFU2FCAL4	Low	-5	3	-7	RussianHybrid	UpperLower	1.25338	0.859231	1.07694	0.0615323	0.0771234	0.112761	0.141332
NFU11	H6	2019-07-11	13	NFU11F1	High	26	11	2	RussianHybrid	UpperLower	2.20395	0.703797	1.55114	0.02914	0.0642232	0.056739	0.12505
NFU11	H6	2019-07-11	13	NFU11F2	High	26	11	2	RussianHybrid	UpperLower	1.75163	0.792833	1.38875	0.0523	0.0916102	0.094409	0.16537
NFU11	H6	2019-07-11	13	NFU11F3	High	26	11	2	RussianHybrid	UpperLower	1.24225	0.583026	0.724264	0.0405646	0.0503914	0.103104	0.128081
NFU11	H6	2019-07-11	13	NFU11F4	High	26	11	2	RussianHybrid	UpperLower	0.95	0.53808	0.511176	0.084616	0.0803852	0.047284	0.0449198
NFU11	H6	2019-07-11	13	NFU11F5	High	26	11	2	RussianHybrid	UpperLower	1.75461	0.719778	1.26293	0.0380111	0.0666945	0.0761658	0.133641
NFU11	H6	2019-07-11	13	NFU11F6	High	26	11	2	RussianHybrid	UpperLower	1.71989	0.820296	1.41082	0.0344567	0.0592618	0.0965873	0.16612
NFU11	H6	2019-07-11	13	NFU11F7	High	26	11	2	RussianHybrid	UpperLower	1.67831	0.702157	1.17844	0.0550624	0.0924116	0.069816	0.117173
NFU11	H6	2019-07-11	13	NFU11F8	High	26	11	2	RussianHybrid	UpperLower	1.03668	0.760848	0.788755	0.0465182	0.0482244	0.08874	0.0919948
NFU11	H6	2019-07-11	13	NFU11F9	High	26	11	2	RussianHybrid	UpperLower	1.88737	0.771233	1.4556	0.041393	0.078124	0.0726154	0.137052
NFU11	H6	2019-07-11	13	NFU11F10	High	26	11	2	RussianHybrid	UpperLower	2.06396	0.737968	1.52314	0.0404162	0.0834173	0.0717975	0.148187
NFU11	H6	2019-07-11	13	NFU11F11	High	26	11	2	RussianHybrid	UpperLower	1.47581	0.430667	0.635584	0.0360587	0.0532159	0.0638165	0.0941813
NFU11	H6	2019-07-11	13	NFU11F12	High	26	11	2	RussianHybrid	UpperLower	1.32796	0.475024	0.630812	0.0405143	0.0538013	0.0433616	0.0575824
NFU11	H6	2019-07-11	13	NFU11F13	High	26	11	2	RussianHybrid	UpperLower	1.83229	0.854842	1.56632	0.0673632	0.123429	0.0794501	0.145576
NFU11	H6	2019-07-11	13	NFU11F14	High	26	11	2	RussianHybrid	UpperLower	0.961031	0.77114	0.741089	0.095894	0.0921571	0.090148	0.086635
NFU11	H6	2019-07-11	13	NFU11F15	High	26	11	2	RussianHybrid	UpperLower	1.65656	0.709056	1.17459	0.0483467	0.0800889	0.0972767	0.161144
NFU11	H6	2019-07-11	13	NFU11F16	High	26	11	2	RussianHybrid	UpperLower	1.37566	0.657689	0.904759	0.0347853	0.0478529	0.0556142	0.0765064
NFU11	H6	2019-07-11	13	NFU11F17	High	26	11	2	RussianHybrid	UpperLower	1.44629	0.952867	1.37813	0.040152	0.0580716	0.0396403	0.0573316
NFU11	H6	2019-07-11	13	NFU11F18	High	26	11	2	RussianHybrid	UpperLower	0.845529	1.14098	0.964729	0.0749511	0.0633733	0.136618	0.115514
NFU11	H6	2019-07-11	13	NFU11F19	High	26	11	2	RussianHybrid	UpperLower	1.48146	0.547271	0.810761	0.04438	0.0657473	0.0709277	0.105077
NFU11	H6	2019-07-11	13	NFU11F20	High	26	11	2	RussianHybrid	UpperLower	1.70687	0.640648	1.0935	0.0383589	0.0654737	0.06864	0.11716
NFU11	H6	2019-07-11	13	NFU11F21	High	26	11	2	RussianHybrid	UpperLower	1.08465	0.804417	0.872509	0.0430533	0.0466977	0.0727421	0.0788996
NFU11	H6	2019-07-11	13	NFU11F22	High	26	11	2	RussianHybrid	UpperLower	1.27504	0.80481	1.02616	0.0385014	0.0490907	0.0690486	0.0880394
NFU11	H6	2019-07-11	13	NFU11F23	High	26	11	2	RussianHybrid	UpperLower	1.40017	0.680844	0.953297	0.0231053	0.0323514	0.0605513	0.0847821
NFU11	H6	2019-07-11	13	NFU11F24	High	26	11	2	RussianHybrid	UpperLower	1.42225	0.830289	1.18088	0.060236	0.0856709	0.0724515	0.103044
NFU11	H6	2019-07-11	13	NFU11F25	High	26	11	2	RussianHybrid	UpperLower	0.738302	1.059	0.781862	0.047935	0.0353905	0.08149	0.0601642
NFU11	H6	2019-07-11	13	NFU11FCAL1	High	26	11	2	RussianHybrid	UpperLower	1.11034	0.496833	0.551654	0.044665	0.0495933	0.073849	0.0819975
NFU11	H6	2019-07-11	13	NFU11FCAL2	High	26	11	2	RussianHybrid	UpperLower	1.31088	0.490857	0.643454	0.0426529	0.0559127	0.0586104	0.0768311
NFU11	H6	2019-07-11	13	NFU11FCAL3	High	26	11	2	RussianHybrid	UpperLower	0.757375	0.941725	0.713239	0.0871475	0.0660033	0.119538	0.0905347
NFU11	H6	2019-07-11	13	NFU11FCAL4	High	26	11	2	RussianHybrid	UpperLower	1.89333	0.698433	1.32237	0.034385	0.0651023	0.0546458	0.103463
D1	L7	2019-07-19	21	D1F1	Low	2	6	-4	Wild stock	Doug	1.24485	0.443974	0.552682	0.0298969	0.0372172	0.117768	0.146603
D1	L7	2019-07-19	21	D1F2	Low	2	6	-4	Wild stock	Doug	0.98695	0.370867	0.366027	0.036014	0.035544	0.161791	0.159679
D1	L7	2019-07-19	21	D1F3	Low	2	6	-4	Wild stock	Doug	0.568569	0.694033	0.394606	0.08973	0.0510177	0.221493	0.125934
D1	L7	2019-07-19	21	D1F4	Low	2	6	-4	Wild stock	Doug	0.661402	0.754429	0.498981	0.0825114	0.0545733	0.18602	0.123034
D1	L7	2019-07-19	21	D1F5	Low	2	6	-4	Wild stock	Doug	2.03734	0.716381	1.45951	0.0404038	0.0823164	0.08712	0.177493
D1	L7	2019-07-19	21	D1F6	Low	2	6	-4	Wild stock	Doug	0.575306	0.651433	0.374774	0.109397	0.0629366	0.125483	0.0721913
D1	L7	2019-07-19	21	D1F7	Low	2	6	-4	Wild stock	Doug	1.21145	0.592205	0.717427	0.0773831	0.0937457	0.106795	0.129377
D1	L7	2019-07-19	21	D1F8	Low	2	6	-4	Wild stock	Doug	0.895911	0.575978	0.516025	0.0180689	0.0161881	0.0209644	0.0187823
D1	L7	2019-07-19	21	D1F9	Low	2	6	-4	Wild stock	Doug	0.867425	0.480244	0.416576	0.07572	0.0656814	0.05432	0.0471185
D1	L7	2019-07-19	21	D1F10	Low	2	6	-4	Wild stock	Doug	0.791917	0.89515	0.708885	0.0635	0.0502867	0.0674225	0.053393
D1	L7	2019-07-19	21	D1F11	Low	2	6	-4	Wild stock	Doug	0.290389	1.09537	0.318082	0.1431	0.0415547	0.168787	0.0490138
D1	L7	2019-07-19	21	D1F12	Low	2	6	-4	Wild stock	Doug	0.484032	0.91144	0.441166	0.083564	0.0404477	0.077192	0.0373634
D1	L7	2019-07-19	21	D1F13	Low	2	6	-4	Wild stock	Doug	0.716982	0.6323	0.453348	0.085215	0.0610976	0.0734275	0.0526462
D1	L7	2019-07-19	21	D1F14	Low	2	6	-4	Wild stock	Doug	0.953963	0.581455	0.554686	0.0410527	0.0391628	0.0569425	0.054321
D1	L7	2019-07-19	21	D1F15	Low	2	6	-4	Wild stock	Doug	0.831445	0.518067	0.430744	0.0802533	0.0667262	0.0490467	0.0407796
D1	L7	2019-07-19	21	D1F16	Low	2	6	-4	Wild stock	Doug	1.02012	0.49996	0.510018	0.073876	0.0753622	0.036574	0.0373098
D1	L7	2019-07-19	21	D1F17	Low	2	6	-4	Wild stock	Doug	0.775298	0.78895	0.611671	0.07009	0.0543406	0.111522	0.0864631
D1	L7	2019-07-19	21	D1F18	Low	2	6	-4	Wild stock	Doug	1.16694	0.419417	0.489435	0.0601583	0.0702013	0.0977946	0.114121
D1	L7	2019-07-19	21	D1F19	Low	2	6	-4	Wild stock	Doug	1.46316	0.363762	0.532241	0.0452171	0.0661598	0.0578129	0.0845893
D1	L7	2019-07-19	21	D1F20	Low	2	6	-4	Wild stock	Doug	0.795032	0.51835	0.412105	0.09692	0.0770545	0.0636	0.050564
D1	L7	2019-07-19	21	D1F21	Low	2	6	-4	Wild stock	Doug	1.07091	0.432848	0.463541	0.0596382	0.0638671	0.085705	0.0917823
D1	L7	2019-07-19	21	D1F22	Low	2	6	-4	Wild stock	Doug	1.15825	0.467333	0.541289	0.0287767	0.0333306	0.0594183	0.0688213
D1	L7	2019-07-19	21	D1F23	Low	2	6	-4	Wild stock	Doug	1.17965	0.683194	0.805928	0.08121	0.0957991	0.0470754	0.0555323
D1	L7	2019-07-19	21	D1F24	Low	2	6	-4	Wild stock	Doug	0.179448	1.65722	0.297386	0.20683	0.0371152	0.19569	0.0351162
D1	L7	2019-07-19	21	D1F25	Low	2	6	-4	Wild stock	Doug	0.386332	0.9157	0.353764	0.151685	0.0586007	0.142185	0.0549306
D1	L7	2019-07-19	21	D1FCAL1	Low	2	6	-4	Wild stock	Doug	0.770078	0.76055	0.585683	0.0746675	0.0574998	0.11391	0.0877196
D1	L7	2019-07-19	21	D1FCAL2	Low	2	6	-4	Wild stock	Doug	0.387029	1.15437	0.446776	0.20765	0.0803665	0.218715	0.084649
D1	L7	2019-07-19	21	D1FCAL3	Low	2	6	-4	Wild stock	Doug	0.768746	0.675775	0.5195	0.0854725	0.0657067	0.119237	0.0916634
D1	L7	2019-07-19	21	D1FCAL4	Low	2	6	-4	Wild stock	Doug	0.192381	1.77218	0.340934	0.21687	0.0417218	0.05637	0.0108445
D2	H7	2019-07-19	21	D2F1	High	27	12	3	Wild stock	Doug	0.70892	0.287625	0.203903	0.0311775	0.0221024	0.0581575	0.041229
D2	H7	2019-07-19	21	D2F2	High	27	12	3	Wild stock	Doug	0.361889	0.215812	0.0781002	0.064965	0.0235101	0.001865	0.000674923
D2	H7	2019-07-19	21	D2F3	High	27	12	3	Wild stock	Doug	0.961133	0.48168	0.462958	0.037892	0.0364192	0.041988	0.040356
D2	H7	2019-07-19	21	D2F4	High	27	12	3	Wild stock	Doug	0.187687	0.763525	0.143304	0.119	0.0223348	0.03635	0.00682243
D2	H7	2019-07-19	21	D2F5	High	27	12	3	Wild stock	Doug	0.641148	0.528057	0.338563	0.0261343	0.0167559	0.0764429	0.0490112
D2	H7	2019-07-19	21	D2F6	High	27	12	3	Wild stock	Doug	0.377474	0.822087	0.310316	0.118075	0.0445702	0.08974	0.0338745
D2	H7	2019-07-19	21	D2F7	High	27	12	3	Wild stock	Doug	0.651644	0.344	0.224165	0	0	0.0476486	0.0310499
D2	H7	2019-07-19	21	D2F8	High	27	12	3	Wild stock	Doug	0.855066	0.305911	0.261574	0.0300467	0.0256919	0.0421467	0.0360382
D2	H7	2019-07-19	21	D2F9	High	27	12	3	Wild stock	Doug	0.758546	0.1353	0.102631	0.0191475	0.0145243	0.00895	0.00678898
D2	H7	2019-07-19	21	D2F10	High	27	12	3	Wild stock	Doug	0.472817	0.27992	0.132351	0.022368	0.010576	0.050984	0.0241061
D2	H7	2019-07-19	21	D2F11	High	27	12	3	Wild stock	Doug	0.676203	0.440229	0.297684	0.0569514	0.0385107	0.0969257	0.0655414
D2	H7	2019-07-19	21	D2F12	High	27	12	3	Wild stock	Doug	0.465997	0.38255	0.178267	0.042596	0.0198496	0	0
D2	H7	2019-07-19	21	D2F13	High	27	12	3	Wild stock	Doug	0.884272	0.433444	0.383283	0.0404911	0.0358052	0.0331689	0.0293303
D2	H7	2019-07-19	21	D2F14	High	27	12	3	Wild stock	Doug	0.655996	0.309857	0.203265	0.0362343	0.0237696	0.03296	0.0216216
D2	H7	2019-07-19	21	D2F15	High	27	12	3	Wild stock	Doug	0.951235	0.4002	0.380684	0.025956	0.0246903	0.034463	0.0327824
D2	H7	2019-07-19	21	D2F16	High	27	12	3	Wild stock	Doug	1.34416	0.558167	0.750267	0.0217771	0.029272	0.0651534	0.0875768
D2	H7	2019-07-19	21	D2F17	High	27	12	3	Wild stock	Doug	0.851306	0.339222	0.288782	0.0210556	0.0179247	0.0395444	0.0336644
D2	H7	2019-07-19	21	D2F18	High	27	12	3	Wild stock	Doug	1.12558	0.142972	0.160927	0.0244833	0.027558	0.038814	0.0436883
D2	H7	2019-07-19	21	D2F19	High	27	12	3	Wild stock	Doug	0.75975	0.30645	0.232825	0.0265925	0.0202036	0.030025	0.0228115
D3	H8	2019-07-20	22	D3F1	High	70	17	8	Wild stock	Doug	2.01212	0.608159	1.22369	0.0446476	0.0898362	0.0763274	0.15358
D3	H8	2019-07-20	22	D3F2	High	70	17	8	Wild stock	Doug	0.7821	0.996325	0.779225	0.0985425	0.07707	0.0437225	0.0341953
D3	H8	2019-07-20	22	D3F3	High	70	17	8	Wild stock	Doug	0.190214	1.88807	0.359138	0.28861	0.0548975	0.00149	0.000283418
D3	H8	2019-07-20	22	D3F4	High	70	17	8	Wild stock	Doug	0.780687	0.8193	0.639617	0.09432	0.0736344	0.11172	0.0872184
D3	H8	2019-07-20	22	D3F5	High	70	17	8	Wild stock	Doug	0.18937	1.79377	0.339687	0.15214	0.0288107	0.33439	0.0633234
D3	H8	2019-07-20	22	D3F6	High	70	17	8	Wild stock	Doug	1.17894	0.564528	0.665542	0.031765	0.0374489	0.0802679	0.0946307
D3	H8	2019-07-20	22	D3F7	High	70	17	8	Wild stock	Doug	0.946837	0.8641	0.818162	0.057492	0.0544356	0.0917868	0.0869071
D3	H8	2019-07-20	22	D3F8	High	70	17	8	Wild stock	Doug	0.56778	0.8334	0.473188	0.09538	0.0541549	0.114603	0.0650695
D3	H8	2019-07-20	22	D3F9	High	70	17	8	Wild stock	Doug	0.751178	0.71465	0.536829	0.064835	0.0487026	0.0873825	0.0656398
D3	H8	2019-07-20	22	D3F10	High	70	17	8	Wild stock	Doug	1.37801	0.5184	0.714361	0.03931	0.0541696	0.0461478	0.0635921
D3	H8	2019-07-20	22	D3F11	High	70	17	8	Wild stock	Doug	2.08725	0.752444	1.57054	0.0347562	0.0725449	0.0911345	0.190221
D3	H8	2019-07-20	22	D3F12	High	70	17	8	Wild stock	Doug	0.19306	1.90082	0.366973	0.21465	0.0414403	0.17587	0.0339535
D3	H8	2019-07-20	22	D3F13	High	70	17	8	Wild stock	Doug	2.32669	0.616972	1.4355	0.0373283	0.0868516	0.0707612	0.164639
D3	H8	2019-07-20	22	D3F14	High	70	17	8	Wild stock	Doug	1.82286	0.802456	1.46277	0.0413305	0.0753399	0.0906655	0.165271
D3	H8	2019-07-20	22	D3F15	High	70	17	8	Wild stock	Doug	1.13794	0.916806	1.04327	0.0549283	0.0625051	0.0635571	0.0723241
D3	H8	2019-07-20	22	D3F16	High	70	17	8	Wild stock	Doug	1.43637	0.544071	0.78149	0.04147	0.0595664	0.0733052	0.105294
D3	H8	2019-07-20	22	D3F17	High	70	17	8	Wild stock	Doug	0.778344	1.10098	0.856937	0.09692	0.0754371	0.145457	0.113216
D3	H8	2019-07-20	22	D3F18	High	70	17	8	Wild stock	Doug	0.814313	0.865822	0.70505	0.0544378	0.0443294	0.0956933	0.0779243
D3	H8	2019-07-20	22	D3F19	High	70	17	8	Wild stock	Doug	1.42953	0.7326	1.04727	0.0534853	0.076459	0.0948255	0.135556
D3	H8	2019-07-20	22	D3F20	High	70	17	8	Wild stock	Doug	1.14858	0.640917	0.736144	0.034865	0.0400452	0.0935435	0.107442
D3	H8	2019-07-20	22	D3F21	High	70	17	8	Wild stock	Doug	0.74629	0.792675	0.591565	0.0506725	0.0378164	0.08338	0.0622256
D3	H8	2019-07-20	22	D3F22	High	70	17	8	Wild stock	Doug	1.04876	0.743727	0.779993	0.0585164	0.0613697	0.0758725	0.0795722
D3	H8	2019-07-20	22	D3F23	High	70	17	8	Wild stock	Doug	2.43465	0.649173	1.58051	0.0410904	0.100041	0.090501	0.220338
D3	H8	2019-07-20	22	D3F24	High	70	17	8	Wild stock	Doug	1.15051	0.658472	0.757576	0.0310567	0.0357309	0.0820531	0.0944026
D3	H8	2019-07-20	22	D3F25	High	70	17	8	Wild stock	Doug	1.46559	0.664	0.973153	0.0683133	0.100119	0.058113	0.0851699
D3	H8	2019-07-20	22	D3FCAL1	High	70	17	8	Wild stock	Doug	1.75507	0.554704	0.973542	0.04824	0.0846644	0.0737535	0.129442
D3	H8	2019-07-20	22	D3FCAL2	High	70	17	8	Wild stock	Doug	1.24698	0.831897	1.03736	0.108914	0.135813	0.0703767	0.0877583
D3	H8	2019-07-20	22	D3FCAL3	High	70	17	8	Wild stock	Doug	1.20976	0.412256	0.498732	0.0159492	0.0192948	0.0639079	0.0773133
D3	H8	2019-07-20	22	D3FCAL4	High	70	17	8	Wild stock	Doug	0.842077	0.544089	0.458165	0.0769333	0.0647838	0.0975956	0.082183
D4	L8	2019-07-20	22	D4F1	Low	-13	2	-8	Wild stock	Doug	0.977783	0.8225	0.804227	0.03815	0.0373024	0.1194	0.116747
D4	L8	2019-07-20	22	D4F3	Low	-13	2	-8	Wild stock	Doug	1.80514	0.501719	0.905672	0.0220295	0.0397662	0.112126	0.202403
D4	L8	2019-07-20	22	D4F4	Low	-13	2	-8	Wild stock	Doug	0.843962	0.673444	0.568362	0.0309	0.0260784	0.122324	0.103237
D4	L8	2019-07-20	22	D4F5	Low	-13	2	-8	Wild stock	Doug	0.572452	0.811533	0.464564	0.0613167	0.0351009	0.150373	0.0860816
D4	L8	2019-07-20	22	D4F7	Low	-13	2	-8	Wild stock	Doug	0.741252	0.722325	0.535425	0.033705	0.0249839	0.099455	0.0737213
D4	L8	2019-07-20	22	D4F8	Low	-13	2	-8	Wild stock	Doug	0.476707	1.1432	0.544972	0.096568	0.0460347	0.191056	0.0910778
D4	L8	2019-07-20	22	D4F9	Low	-13	2	-8	Wild stock	Doug	0.765273	0.598875	0.458303	0.0314225	0.0240468	0.212647	0.162733
D4	L8	2019-07-20	22	D4F10	Low	-13	2	-8	Wild stock	Doug	0.977783	0.6532	0.638688	0.044522	0.0435329	0.182444	0.178391
D4	L8	2019-07-20	22	D4F11	Low	-13	2	-8	Wild stock	Doug	1.01108	0.542818	0.548832	0.0314273	0.0317755	0.123872	0.125245
D4	L8	2019-07-20	22	D4F14	Low	-13	2	-8	Wild stock	Doug	0.575773	0.821133	0.472786	0.0506833	0.0291821	0.120187	0.0692002
D4	L8	2019-07-20	22	D4F15	Low	-13	2	-8	Wild stock	Doug	0.479971	0.97768	0.469258	0.089688	0.0430476	0.10286	0.0493698
D4	L8	2019-07-20	22	D4F16	Low	-13	2	-8	Wild stock	Doug	1.51934	0.675896	1.02691	0.0298213	0.0453085	0.0904973	0.137496
D4	L8	2019-07-20	22	D4F17	Low	-13	2	-8	Wild stock	Doug	0.765809	0.5009	0.383594	0.0480925	0.0368297	0.051725	0.0396115
D4	L8	2019-07-20	22	D4F18	Low	-13	2	-8	Wild stock	Doug	0.753278	0.524625	0.395189	0.059135	0.0445451	0.0866125	0.0652433
D4	L8	2019-07-20	22	D4F19	Low	-13	2	-8	Wild stock	Doug	1.16376	0.621139	0.722858	0.042215	0.0491282	0.0970429	0.112935
D4	L8	2019-07-20	22	D4F20	Low	-13	2	-8	Wild stock	Doug	1.13883	0.326139	0.371417	0.0144417	0.0164466	0.0633967	0.0721981
D4	L8	2019-07-20	22	D4F21	Low	-13	2	-8	Wild stock	Doug	1.88469	0.489544	0.922638	0.0209379	0.0394614	0.0819257	0.154404
D4	L8	2019-07-20	22	D4F22	Low	-13	2	-8	Wild stock	Doug	1.0788	0.374485	0.403996	0.0508127	0.054817	0.114907	0.123963
D4	L8	2019-07-20	22	D4F23	Low	-13	2	-8	Wild stock	Doug	1.06819	0.592848	0.633275	0.0214855	0.0229505	0.102675	0.109676
D4	L8	2019-07-20	22	D4F24	Low	-13	2	-8	Wild stock	Doug	1.32199	0.659095	0.871315	0.0227243	0.0300412	0.0839162	0.110936
D4	L8	2019-07-20	22	D4F25	Low	-13	2	-8	Wild stock	Doug	1.42101	0.622911	0.885166	0.0407067	0.0578448	0.121385	0.17249
D4	L8	2019-07-20	22	D4FCAL1	Low	-13	2	-8	Wild stock	Doug	0.73341	0.65805	0.482621	0.071565	0.0524865	0.0903225	0.0662435
D4	L8	2019-07-20	22	D4FCAL2	Low	-13	2	-8	Wild stock	Doug	0.763604	0.6592	0.503368	0.0263075	0.0200885	0.0695275	0.0530915
D4	L8	2019-07-20	22	D4FCAL3	Low	-13	2	-8	Wild stock	Doug	0.943476	0.575533	0.543002	0.031706	0.0299139	0.212209	0.200214
D4	L8	2019-07-20	22	D4FCAL4	Low	-13	2	-8	Wild stock	Doug	0.382921	1.4317	0.548228	0.10584	0.0405284	0.268425	0.102786
D5	H9	2019-07-21	23	D5F1	High	22	10	1	Wild stock	Doug	2.02121	0.64073	1.29505	0.061959	0.125232	0.0632657	0.127873
D5	H9	2019-07-21	23	D5F2	High	22	10	1	Wild stock	Doug	4.89298	0.731889	3.58112	0.0424454	0.207684	0.101011	0.494242
D5	H9	2019-07-21	23	D5F3	High	22	10	1	Wild stock	Doug	1.73471	0.735574	1.276	0.0739522	0.128285	0.0784483	0.136085
D5	H9	2019-07-21	23	D5F4	High	22	10	1	Wild stock	Doug	2.21995	0.724609	1.60859	0.0477365	0.105973	0.075525	0.167662
D5	H9	2019-07-21	23	D5F5	High	22	10	1	Wild stock	Doug	1.63465	0.623784	1.01967	0.0687153	0.112325	0.0685268	0.112017
D5	H9	2019-07-21	23	D5F6	High	22	10	1	Wild stock	Doug	2.05085	0.770571	1.58033	0.0524657	0.107599	0.051019	0.104633
D5	H9	2019-07-21	23	D5F7	High	22	10	1	Wild stock	Doug	1.89898	0.582533	1.10622	0.046026	0.0874025	0.084953	0.161324
D5	H9	2019-07-21	23	D5F8	High	22	10	1	Wild stock	Doug	1.8609	0.681365	1.26795	0.0562495	0.104674	0.0678648	0.126289
D5	H9	2019-07-21	23	D5F9	High	22	10	1	Wild stock	Doug	1.825	0.60586	1.10569	0.0379032	0.0691732	0.0572324	0.104449
D5	H9	2019-07-21	23	D5F10	High	22	10	1	Wild stock	Doug	2.34096	0.620194	1.45185	0.040875	0.0956869	0.0715477	0.167491
D5	H9	2019-07-21	23	D5F11	High	22	10	1	Wild stock	Doug	1.53141	0.692875	1.06107	0.038075	0.0583083	0.0708091	0.108437
D5	H9	2019-07-21	23	D5F12	High	22	10	1	Wild stock	Doug	1.74913	0.850947	1.48842	0.0519705	0.0909031	0.0892297	0.156074
D5	H9	2019-07-21	23	D5F13	High	22	10	1	Wild stock	Doug	2.27317	0.706194	1.6053	0.0446308	0.101454	0.0797977	0.181394
D5	H9	2019-07-21	23	D5F14	High	22	10	1	Wild stock	Doug	2.42683	0.67936	1.64869	0.0503248	0.12213	0.0575221	0.139596
D5	H9	2019-07-21	23	D5F15	High	22	10	1	Wild stock	Doug	3.09674	0.656708	2.03365	0.040935	0.126765	0.074069	0.229372
D5	H9	2019-07-21	23	D5F16	High	22	10	1	Wild stock	Doug	2.32342	0.887139	2.0612	0.0515783	0.119838	0.0801075	0.186123
D5	H9	2019-07-21	23	D5F17	High	22	10	1	Wild stock	Doug	1.44026	0.755889	1.08868	0.0721893	0.103971	0.109305	0.157428
D5	H9	2019-07-21	23	D5F18	High	22	10	1	Wild stock	Doug	1.22911	0.425308	0.522749	0.0431062	0.0529821	0.050966	0.0626427
D6	L9	2019-07-21	23	D6F1	Low	0	5	-5	Wild stock	Doug	0.852576	0.672556	0.573405	0.0251444	0.0214376	0.124373	0.106038
D6	L9	2019-07-21	23	D6F2	Low	0	5	-5	Wild stock	Doug	0.761108	0.6485	0.493579	0.03659	0.027849	0.0340925	0.0259481
D6	L9	2019-07-21	23	D6F3	Low	0	5	-5	Wild stock	Doug	1.02187	0.717909	0.733611	0.0335691	0.0343033	0.15494	0.158329
D6	L9	2019-07-21	23	D6F4	Low	0	5	-5	Wild stock	Doug	1.07519	0.638167	0.686148	0.0357183	0.0384038	0.21585	0.232079
D6	L9	2019-07-21	23	D6F5	Low	0	5	-5	Wild stock	Doug	0.650801	0.588543	0.383024	0.0827657	0.053864	0.0749743	0.0487933
D6	L9	2019-07-21	23	D6F6	Low	0	5	-5	Wild stock	Doug	0.376981	1.00521	0.378946	0.07351	0.0277119	0.153555	0.0578873
D6	L9	2019-07-21	23	D6F7	Low	0	5	-5	Wild stock	Doug	0.374282	0.920637	0.344578	0.12913	0.048331	0.03867	0.0144735
D6	L9	2019-07-21	23	D6F8	Low	0	5	-5	Wild stock	Doug	0.560204	1.15017	0.644328	0.06183	0.0346374	0.13813	0.0773809
D6	L9	2019-07-21	23	D6F9	Low	0	5	-5	Wild stock	Doug	0.462075	0.92508	0.427456	0.117596	0.0543381	0.149552	0.0691042
D6	L9	2019-07-21	23	D6F10	Low	0	5	-5	Wild stock	Doug	0.264495	1.20038	0.317496	0.100287	0.0265253	0.0899267	0.0237852
D6	L9	2019-07-21	23	D6F11	Low	0	5	-5	Wild stock	Doug	0.379001	0.4427	0.167784	0.020535	0.00778279	0	0
D6	L9	2019-07-21	23	D6F12	Low	0	5	-5	Wild stock	Doug	0.558828	0.7001	0.391236	0.0615333	0.0343866	0.107073	0.0598356
D6	L9	2019-07-21	23	D6F13	Low	0	5	-5	Wild stock	Doug	1.20506	0.348077	0.419453	0.0413246	0.0497985	0.0728306	0.087765
D6	L9	2019-07-21	23	D6F14	Low	0	5	-5	Wild stock	Doug	1.15723	0.484444	0.560615	0.020705	0.0239605	0.110286	0.127627
D6	L9	2019-07-21	23	D6F15	Low	0	5	-5	Wild stock	Doug	0.924384	0.414667	0.383311	0.00479	0.0044278	0.0523298	0.0483728
D6	L9	2019-07-21	23	D6F16	Low	0	5	-5	Wild stock	Doug	0.571796	0.7555	0.431992	0.0794767	0.0454444	0.11225	0.0641841
D6	L9	2019-07-21	23	D6F17	Low	0	5	-5	Wild stock	Doug	0.642715	0.7488	0.481265	0.0248229	0.015954	0.0863486	0.0554975
D6	L9	2019-07-21	23	D6F18	Low	0	5	-5	Wild stock	Doug	0.953294	0.66476	0.633712	0.020844	0.0198705	0.127188	0.121248

## Sheet: BFCV
Colony	Carbohydrates	Lipids	Proteins
H4	0.82102	0.480387	0.377879
L9	0.738609	0.472357	0.309352
H7	0.674419	0.434919	0.57397
L1	0.654506	0.391219	0.520102
L7	0.54785	0.32709	0.416013
L5	0.430528	0.462623	0.310267
L8	0.420436	0.302359	0.317775
H8	0.496818	0.394181	0.424729
L3	0.446499	0.444081	0.474483
L6	0.344729	0.345177	0.309463
H3	0.319472	0.261749	0.401295
H6	0.320883	0.301852	0.321583
L2	0.594459	0.528759	0.699542
L4	0.416367	0.391513	0.490111
H1	0.397796	0.345192	0.570041
H5	0.610512	0.297375	0.317521
H2	0.393077	0.300546	0.350963
H9	0.561703	0.315585	0.430538

## Sheet: BF_Ranges
Hive	Aggression	ProteinsMin	ProteinsMax	LipidsMin	LipidsMax	CarbsMin	CarbsMax
NFUPPYY	High	0.42871	4.13907	0.0267618	0.148415	0.0652996	0.283982
NFO13	High	0.492248	2.20456	0.0303339	0.111838	0.0497507	0.296307
NFO38	High	0.525869	2.21128	0.029399	0.0907037	0.0431803	0.253163
NFL25	High	0.124692	0.507896	0.00358725	0.0716129	0	0.0935745
NFO64	High	0.614458	1.81385	0.0190218	0.0929231	0.0417319	0.39717
NFU11	High	0.511176	1.56632	0.0323514	0.123429	0.0449198	0.16612
D2	High	0.0781002	0.750267	0	0.0445702	0	0.0875768
D3	High	0.339687	1.58051	0.0192948	0.135813	0.000283418	0.220338
D5	High	0.522749	3.58112	0.0529821	0.207684	0.0626427	0.494242
NFU42	Low	0.0794656	0.84656	0.0126803	0.0731418	0	0.143923
NFO6	Low	0.168516	2.68857	0.0111208	0.125137	0.0103717	0.225958
NFL27	Low	0.396322	2.01705	0.017072	0.13092	0.0314184	0.299167
NFO12	Low	0.340494	2.40184	0.0159805	0.0904614	0.0229864	0.198193
NFO34	Low	0.304237	0.968921	0.00797198	0.110752	0.0250564	0.147786
NFU2	Low	0.31804	1.41924	0.0193329	0.0927262	0.0274066	0.141332
D1	Low	0.297386	1.45951	0.0161881	0.0957991	0.0108445	0.177493
D4	Low	0.371417	1.02691	0.0164466	0.0578448	0.0396115	0.202403
D6	Low	0.167784	0.733611	0.0044278	0.0543381	0	0.232079

## Sheet: ColonyAggression
Hive	ExtractionDate	Day	Aggression	AggScore	AggRank	AggRank_Centered	Source	Location	TotalDryWeight	MassCorrectedProtein	MassCorrectedLipids	MassCorrectedCarbs
NFUPPYY	2019-06-29	1	High	68	16	7	Italian	UpperLower	1.64217	0.747808	0.0475444	0.0776959
NFU42	2019-06-29	1	Low	-18	1	-9	RussianHybrid	UpperLower	0.767091	0.616071	0.0578438	0.0608225
NFO6	2019-06-30	2	Low	6	7	-3	RussianHybrid	Outer	1.46092	0.675693	0.0406223	0.0679877
NFO13	2019-06-30	2	High	165	18	9	Italian	Outer	1.75429	0.756314	0.0374662	0.0861796
NFO38	2019-06-30	2	High	57	15	6	Italian	Outer	1.42407	0.751597	0.0459894	0.112506
NFO12	2019-07-06	8	Low	9	9	-1	RussianHybrid	Outer	1.53006	0.538228	0.0312974	0.0664851
NFO34	2019-07-06	8	Low	7	8	-2	RussianHybrid	Outer	0.930828	0.750833	0.0689597	0.0845087
NFO64	2019-07-06	8	High	45	14	5	Italian	Outer	1.69229	0.640957	0.039862	0.0766914
NFL25	2019-07-05	7	High	35	13	4	Hosey	UpperLower	0.430272	0.947649	0.128992	0.0727497
NFL27	2019-07-05	7	Low	-2	4	-6	Dadant	UpperLower	1.29864	0.6929	0.0470612	0.0900075
NFU2	2019-07-11	13	Low	-5	3	-7	RussianHybrid	UpperLower	1.34684	0.686141	0.0443188	0.0720202
NFU11	2019-07-11	13	High	26	11	2	RussianHybrid	UpperLower	1.42726	0.728186	0.048447	0.0753682
D1	2019-07-19	21	Low	2	6	-4	Wild stock	Doug	0.842459	0.724929	0.0867197	0.102765
D2	2019-07-19	21	High	27	12	3	Wild stock	Doug	0.72057	0.393527	0.0402602	0.0434383
D3	2019-07-20	22	High	70	17	8	Wild stock	Doug	1.16731	0.838814	0.0734793	0.0923519
D4	2019-07-20	22	Low	-13	2	-8	Wild stock	Doug	0.966651	0.67922	0.0446481	0.122853
D5	2019-07-21	23	High	22	10	1	Wild stock	Doug	2.14168	0.687307	0.0511743	0.0739555
D6	2019-07-21	23	Low	0	5	-5	Wild stock	Doug	0.71066	0.723678	0.0538984	0.102354
